# Supplementary material for: Searching for causal relationships of glioma: a phenome-wide Mendelian randomisation study
Source: Br J Cancer. 2020 Oct 6;124(2):447–54. doi: 10.1038/s41416-020-01083-1 (PMC7852872; doi:10.1038/s41416-020-01083-1)
Supplement: Supplementary file 2 — Combined Supplementary Tables: all glioma (A), GBM only (B) and nonGBM only (C) data. [file 41416_2020_1083_MOESM2_ESM.xlsx]

## Sheet: Supp. Table A1
Supplementary Table A1: Modifiable risk factors considered in MR analysis.
Trait	PubMed ID	Final Number of SNPs used in MR analysis	PVE by SNPs	Power to identify ORSD of 0.91 or 1.10	Power to identify ORSD of 0.83 or 1.20	Power to identify ORSD of 0.75 or 1.33	Power to identify ORSD of 0.67 or 1.50	F-statistic
1,6-anhydroglucose	24816252	1	0.00896318	0.122739	0.327527	0.667824	0.932684	30.9313
10-nonadecenoate (19:1n9)	24816252	1	0.004137	0.0830375	0.176969	0.369498	0.650999	30.5042
1-oleoylglycerol (1-monoolein)	24816252	1	0.00672899	0.104235	0.258557	0.545487	0.849556	36.8131
1-oleoylglycerophosphoethanolamine	24816252	1	0.00498021	0.089897	0.203562	0.430408	0.731119	36.5375
1-stearoylglycerol (1-monostearin)	24816252	1	0.00456217	0.0864915	0.190374	0.400604	0.693471	30.0375
1-stearoylglycerophosphoethanolamine	24816252	1	0.00665622	0.103635	0.25628	0.541028	0.84573	46.4166
22:6, docosahexaenoic acid	27005778	5	0.0197591	0.213704	0.612462	0.944567	0.999241	54.3805
2hr glucose	22885924	7	0.00709004	0.107212	0.269831	0.567169	0.867321	43.707
2-hydroxypalmitate	24816252	1	0.00460954	0.086877	0.191868	0.404022	0.697939	34.0185
2-methylbutyroylcarnitine	24816252	1	0.00429855	0.0843488	0.182061	0.381407	0.667646	30.2414
2-tetradecenoyl carnitine	24816252	1	0.00564539	0.0953338	0.224533	0.476081	0.783142	37.4314
3-(4-hydroxyphenyl)lactate	24816252	1	0.00648221	0.102203	0.250831	0.530246	0.836236	47.9159
3,4-dihydroxybutyrate	24816252	1	0.00723033	0.10837	0.2742	0.575395	0.873704	47.6817
3-carboxy-4-methyl-5-propyl-2-furanpropanoate (CMPF)	24816252	1	0.00542551	0.0935342	0.217605	0.461231	0.76697	40.1551
3-hydroxybutyrate	27005778	1	0.00219249	0.0673714	0.116157	0.219706	0.401157	53.054
3-methyl-2-oxobutyrate	24816252	1	0.00466377	0.0873184	0.193579	0.407922	0.702989	33.7412
3-phenylpropionate (hydrocinnamate)	24816252	1	0.00771794	0.112402	0.289333	0.60312	0.893808	45.3222
4-methyl-2-oxopentanoate	24816252	2	0.00974614	0.129265	0.35114	0.704115	0.949898	36.0515
5-dodecenoate (12:1n7)	24816252	1	0.00536713	0.0930568	0.215764	0.457246	0.76251	39.4994
Acetoacetate	27005778	2	0.00382602	0.0805172	0.167178	0.346284	0.61717	36.9822
Acetylphosphate	24816252	2	0.00869895	0.120541	0.319483	0.65482	0.925737	32.2141
Adrenate (22:4n6)	24816252	1	0.014011	0.165084	0.472579	0.8492	0.990888	104.132
Adrenic acid (22:4n6)	24823311	1	0.0685344	0.581808	0.986871	0.999998	1	634.896
Age completed full time education	NA	24	0.00388559	0.0809997	0.169053	0.35076	0.623834	36.8741
Alcohol consumption	28937693	4	0.00298276	0.0737112	0.140729	0.281706	0.513491	81.0029
Alcohol intake versus 10 years previously	NA	9	0.00117571	0.0592738	0.0850243	0.139554	0.240049	40.9678
Alpha-1-antitrypsin	NA	1	0.0552136	0.49389	0.963591	0.999966	1	47.6872
Alpha-linolenic acid (18:3n3)	21829377	1	0.034006	0.332422	0.837957	0.996562	0.999999	312.041
Amygdala volume	25607358	1	0.003834	0.0805818	0.167429	0.346884	0.618067	30.3012
Angiopoietin-2	NA	1	0.0368547	0.355409	0.865855	0.998099	1	31.2242
Angiotensin-converting enzyme	NA	2	0.228176	0.976871	1	1	1	120.47
Angiotensinogen	NA	1	0.15332	0.899795	0.999991	1	1	147.765
Apolipoprotein A-IV	NA	1	0.227423	0.976511	1	1	1	240.205
Apolipoprotein E	NA	1	0.120914	0.820595	0.999838	1	1	112.237
Apolipoprotein H	NA	3	0.165606	0.920391	0.999997	1	1	53.8526
Arachidic acid	25378659	1	0.0048143	0.0885444	0.198328	0.418677	0.716653	48.9903
Arachidonate (20:4n6)	24816252	1	0.0491777	0.450416	0.943271	0.999868	1	380.927
Arachidonic acid (20:4n6)	24823311	2	0.457861	0.999864	1	1	1	3643.37
Average weekly beer plus cider intake	NA	12	0.00189425	0.0649891	0.106961	0.196144	0.355448	38.1836
Average weekly red wine intake	NA	15	0.00243561	0.0693177	0.123688	0.238874	0.43716	39.2264
B lymphocyte chemoattractant	NA	1	0.0395645	0.376951	0.888343	0.998928	1	33.6146
Basal metabolic rate	NA	694	0.121656	0.822895	0.999848	1	1	65.9826
Beta-hydroxyisovalerate	24816252	1	0.00502691	0.090278	0.205035	0.433685	0.735079	34.6689
Birth weight	NA	94	0.024975	0.257693	0.71389	0.979124	0.99993	52.5833
Birth weight of first child	NA	45	0.0149735	0.173212	0.498025	0.871624	0.993911	49.1543
Blood 1,5-anhydroglucitol (1,5-AG)	24816252	4	0.0269568	0.274286	0.746347	0.985792	0.999973	50.5313
Blood 10-undecenoate (11:1n1)	24816252	2	0.0400644	0.380888	0.8921	0.999036	1	153.486
Blood 12-hydroxyeicosatetraenoate (12-HETE)	24816252	1	0.0355797	0.345162	0.853942	0.997519	1	100.458
Blood 1-linoleoylglycerol (1-monolinolein)	24816252	1	0.0158946	0.180999	0.521635	0.890248	0.995883	44.5292
Blood 1-palmitoylglycerophosphoethanolamine	24816252	2	0.0168339	0.188947	0.544945	0.906698	0.997251	62.6157
Blood 2-aminobutyrate	24816252	2	0.014789	0.171654	0.493209	0.867571	0.993419	55.2555
Blood 2-aminooctanoic acid	24816252	3	0.102869	0.756234	0.999222	1	1	272.442
Blood 2-hydroxyisobutyrate	24816252	3	0.022009	0.23272	0.659148	0.963371	0.999726	46.3288
Blood 3-methyl-2-oxovalerate	24816252	3	0.0192695	0.209562	0.601702	0.93943	0.999056	47.9873
Blood 4-acetamidobutanoate	24816252	2	0.0424486	0.399498	0.908495	0.999422	1	144.517
Blood 5alpha-androstan-3beta,17beta-diol disulfate	24816252	4	0.0415296	0.392358	0.902464	0.999296	1	75.0567
Blood 5-alpha-pregnan-3beta,20alpha-disulfate	24816252	3	0.045122	0.420021	0.924158	0.999677	1	39.8983
Blood 5-oxoproline	24816252	1	0.0615689	0.537249	0.977472	0.999992	1	482.353
Blood acetylcarnitine	24816252	2	0.0200101	0.215828	0.617898	0.947041	0.999322	75.0694
Blood alanine	27005778	6	0.0143507	0.167952	0.48165	0.857482	0.992091	54.7493
Blood albumin	27005778	3	0.0123295	0.150917	0.426304	0.801691	0.981846	78.8455
Blood alpha-glutamyltyrosine	24816252	3	0.0704501	0.59351	0.988708	0.999999	1	37.5158
Blood alpha-hydroxyisovalerate	24816252	3	0.0284802	0.286979	0.769176	0.989478	0.999987	70.5322
Blood alpha-ketoglutarate	24816252	1	0.0262831	0.268656	0.735671	0.983794	0.999962	30.1237
Blood androsterone sulfate	24816252	4	0.0874805	0.687115	0.997156	1	1	175.748
Blood apolipoprotein A-I	27005778	13	0.054023	0.485488	0.960223	0.999955	1	80.7729
Blood apolipoprotein B	27005778	27	0.0930346	0.713688	0.99821	1	1	78.4835
Blood asparagine	24816252	2	0.0365397	0.352884	0.862995	0.99797	1	105.395
Blood aspartylphenylalanine	24816252	1	0.0211206	0.225218	0.641256	0.956803	0.999589	82.7668
Blood betaine	24816252	5	0.0401541	0.381593	0.892762	0.999054	1	61.5042
Blood bilirubin (Z,Z)	24816252	2	0.103701	0.759581	0.999275	1	1	369.659
Blood biliverdin	24816252	3	0.122756	0.826257	0.999862	1	1	291.436
Blood bradykinin, des-arg(9)	24816252	3	0.0892317	0.695697	0.99754	1	1	96.4065
Blood butyrylcarnitine	24816252	9	0.212841	0.968408	1	1	1	220.489
Blood carnitine	24816252	17	0.131814	0.851881	0.999939	1	1	65.4729
Blood cis-4-decenoyl carnitine	24816252	2	0.0449077	0.418389	0.923	0.999661	1	169.645
Blood citrate	24816252	6	0.030687	0.305247	0.799163	0.993234	0.999995	38.8186
Blood citrulline	24816252	4	0.0187717	0.205349	0.590535	0.933756	0.998823	35.0093
Blood copper	23720494	2	0.0460262	0.426876	0.928873	0.999735	1	62.7209
Blood creatine	24816252	1	0.0140494	0.165409	0.47361	0.850157	0.991032	105.034
Blood creatinine	27005778	6	0.011335	0.142562	0.397911	0.767934	0.972981	47.3846
Blood cysteine-glutathione disulfide	24816252	1	0.0243186	0.252179	0.702424	0.976323	0.999905	49.351
Blood decanoylcarnitine	24816252	4	0.0569166	0.505757	0.967945	0.999977	1	110.368
Blood dehydroisoandrosterone sulfate (DHEA-S)	24816252	2	0.0144292	0.168614	0.483731	0.859336	0.992346	53.7524
Blood dihomo-linolenate (20:3n3 or n6)	24816252	2	0.0177788	0.196944	0.567597	0.920951	0.998178	66.5648
Blood epiandrosterone sulfate	24816252	2	0.0526861	0.47595	0.956093	0.999939	1	203.639
Blood esterified cholesterol	27005778	10	0.0599568	0.526491	0.974524	0.999988	1	85.9702
Blood estrone 3-sulfate	24816252	1	0.108865	0.779499	0.999536	1	1	31.152
Blood free cholesterol	27005778	11	0.0623728	0.542552	0.978818	0.999993	1	81.5076
Blood gamma-glutamylglutamine	24816252	3	0.0194069	0.210725	0.604743	0.940914	0.999112	47.6435
Blood gamma-glutamyltyrosine	24816252	5	0.0227	0.238551	0.672583	0.967818	0.9998	32.6622
Blood glucose	27005778	3	0.011007	0.139812	0.388393	0.755792	0.969251	91.5293
Blood glutamine	27005778	6	0.0199292	0.215144	0.616152	0.946255	0.999297	75.3325
Blood glutaroyl carnitine	24816252	9	0.104877	0.764243	0.999345	1	1	94.3303
Blood glycine	27005778	6	0.111	0.787316	0.999614	1	1	389.603
Blood glycoproteins	27005778	27	0.186861	0.947093	1	1	1	159.168
Blood HDL diameter	27005778	10	0.0674988	0.575382	0.985761	0.999998	1	115.598
Blood hexadecanedioate	24816252	3	0.0555007	0.495904	0.964362	0.999968	1	126.201
Blood hexanoylcarnitine	24816252	4	0.0756231	0.623918	0.99252	1	1	150.019
Blood histidine	27005778	5	0.0135315	0.16104	0.459614	0.83679	0.988886	52.7726
Blood homocitrulline	24816252	1	0.0172771	0.192698	0.55567	0.913652	0.997732	69.4093
Blood hydroxyisovaleroyl carnitine	24816252	2	0.019669	0.212942	0.610498	0.943652	0.99921	53.1986
Blood indolepropionate	24816252	1	0.011657	0.145265	0.407183	0.779359	0.976224	86.7603
Blood inosine	24816252	1	0.0186293	0.204143	0.5873	0.932045	0.998747	50.0579
Blood isobutyrylcarnitine	24816252	3	0.0483425	0.444232	0.939744	0.999841	1	124.642
Blood isovalerylcarnitine	24816252	4	0.0530132	0.478294	0.957139	0.999944	1	102.711
Blood kynurenine	24816252	4	0.0468413	0.433018	0.932889	0.999778	1	90.4605
Blood leucine	24816252	11	0.0564717	0.502674	0.966858	0.999974	1	39.9319
Blood leucylalanine	24816252	2	0.04721	0.435783	0.934636	0.999795	1	67.04
Blood levulinate (4-oxovalerate)	24816252	2	0.0113435	0.142634	0.398158	0.768243	0.973072	37.473
Blood mannose	24816252	1	0.0435681	0.408137	0.915383	0.999546	1	334.494
Blood methionine	24816252	1	0.00414423	0.0830962	0.177197	0.370034	0.651758	30.5661
Blood methylcysteine	24816252	1	0.0195	0.211512	0.606795	0.941901	0.999148	55.1091
Blood myo-inositol	24816252	2	0.014128	0.166072	0.475714	0.852099	0.991321	52.6717
Blood N-(2-furoyl)glycine	24816252	1	0.0551505	0.493447	0.963419	0.999965	1	30.3522
Blood N-[3-(2-Oxopyrrolidin-1-yl)propyl]acetamide	24816252	5	0.048223	0.443344	0.939223	0.999836	1	74.5504
Blood N2,N2-dimethylguanosine	24816252	2	0.0139651	0.164697	0.471347	0.84805	0.990712	34.6779
Blood N-acetylcarnosine	24816252	3	0.0387553	0.370553	0.88201	0.998727	1	84.3314
Blood N-acetylglycine	24816252	3	0.0462022	0.428205	0.929758	0.999745	1	108.361
Blood N-acetylornithine	24816252	4	0.183658	0.943688	0.999999	1	1	401.639
Blood octadecanedioate	24816252	2	0.0171093	0.191278	0.55163	0.911077	0.997561	59.8197
Blood octanoylcarnitine	24816252	3	0.0685011	0.581602	0.986836	0.999998	1	179.949
Blood O-sulfo-L-tyrosine	24816252	2	0.0152277	0.17536	0.504614	0.877027	0.994532	56.5564
Blood palmitoyl sphingomyelin	24816252	2	0.0105556	0.136031	0.375173	0.738218	0.963316	39.275
Blood phenylalanylserine	24816252	2	0.0539616	0.485052	0.960041	0.999955	1	69.2745
Blood phenyllactate (PLA)	24816252	1	0.0153637	0.17651	0.508117	0.879834	0.994838	88.9396
Blood phosphatidylcholine and other cholines	27005778	10	0.0470621	0.434675	0.933941	0.999789	1	66.7851
Blood proline	24816252	4	0.0726809	0.606837	0.990538	0.999999	1	144.254
Blood propionylcarnitine	24816252	5	0.046227	0.428392	0.929882	0.999746	1	71.3247
Blood scyllo-inositol	24816252	1	0.0141602	0.166343	0.476574	0.852887	0.991436	87.8619
Blood selenium	23720494	1	0.0204595	0.219629	0.627482	0.951215	0.999446	114.355
Blood serine	24816252	3	0.0354098	0.343791	0.852286	0.99743	1	89.8775
Blood sphingomyelins	27005778	8	0.0343533	0.335242	0.841611	0.9968	0.999999	59.8735
Blood stearate (18:0)	24816252	2	0.0162195	0.183747	0.529785	0.896212	0.996418	60.6057
Blood succinylcarnitine	24816252	7	0.105925	0.768335	0.999401	1	1	110.756
Blood tetradecadienoate	24816252	1	0.0149119	0.172692	0.496422	0.870284	0.993751	110.989
Blood tetradecanedioate	24816252	3	0.0715526	0.600137	0.989651	0.999999	1	144.501
Blood tryptophan	24816252	19	0.0906427	0.702475	0.997813	1	1	38.4809
Blood tryptophan betaine	24816252	1	0.0175264	0.194808	0.561625	0.917353	0.997966	125.087
Blood tyrosine	24816252	3	0.017521	0.194762	0.561496	0.917274	0.997961	43.7157
Blood urate	24816252	2	0.0581899	0.514512	0.970875	0.999983	1	227.616
Blood uridine	24816252	3	0.0172356	0.192347	0.554674	0.913022	0.997691	42.9679
Blood valine	27005778	5	0.0141578	0.166324	0.476512	0.85283	0.991428	71.487
Blood zinc	23720494	2	0.0459248	0.42611	0.928358	0.999729	1	62.5761
Body fat percentage	NA	370	0.0532091	0.479694	0.957754	0.999946	1	50.2371
Body mass index	30124842	964	0.0786527	0.64092	0.99414	1	1	60.7057
Cancer antigen 19-9	NA	1	0.108297	0.77738	0.999512	1	1	99.1033
Caprylate (8:0)	24816252	2	0.00836501	0.117767	0.309269	0.637829	0.916017	31.0092
Carcinoembryonic antigen	NA	2	0.115948	0.804532	0.999749	1	1	53.4456
CD 40 antigen	NA	1	0.096332	0.728582	0.998644	1	1	86.9865
CD5	NA	1	0.0436448	0.408727	0.915837	0.999554	1	37.2395
Chemokine CC-4	NA	1	0.126812	0.838175	0.999904	1	1	118.507
Circulating 25-hydroxyvitamin D	29343764	5	0.0264592	0.270128	0.738496	0.984341	0.999965	431.374
Circulating adiponectin	22479202	10	0.0177906	0.197044	0.567875	0.921116	0.998187	65.1173
Circulating carotenoids	19185284	1	0.027731	0.280745	0.758173	0.987798	0.999981	106.358
Circulating C-reactive protein	21300955	14	0.0359163	0.347873	0.857174	0.997687	1	220.093
Circulating fetuin-A	28379451	1	0.143326	0.8796	0.999978	1	1	1331.92
Coffee consumption	25288136	4	0.0054011	0.0933346	0.216835	0.459567	0.765113	124.163
Corrected insulin response	24699409	3	0.0245593	0.254201	0.70667	0.977389	0.999915	44.5979
Cortisone	24816252	1	0.00472997	0.0878574	0.195667	0.412664	0.709062	33.904
Creatinine (enzymatic) in urine	NA	22	0.00295361	0.0734766	0.139818	0.279439	0.509597	44.099
Cystatin-C	NA	1	0.0381437	0.365697	0.877013	0.998551	1	32.3596
Daytime dozing / sleeping (narcolepsy)	NA	20	0.00240729	0.0690907	0.122809	0.236644	0.433027	40.5474
Deoxycholate	24816252	1	0.00597905	0.0980689	0.235034	0.498131	0.805859	29.6661
Description of average fatty acid chain length, not actual carbon number	27005778	1	0.00223284	0.0676942	0.117405	0.222891	0.407214	30.1459
Diastolic blood pressure	30224653	281	0.0307055	0.305401	0.799401	0.993259	0.999995	85.3756
Dihomo-gamma-linoleic acid (20:3n6)	24823311	2	0.138115	0.867685	0.999965	1	1	691.309
Dihomo-gamma-linolenic acid (20:3n6)	24823311	2	0.114956	0.801179	0.999727	1	1	560.331
Dimethylarginine (SDMA + ADMA)	24816252	1	0.00425301	0.083979	0.180625	0.378061	0.663017	29.6334
Docosahexaenoic acid (22:6n3)	21829377	1	0.0070561	0.106932	0.268773	0.565162	0.865734	62.9897
Docosapentaenoate (n3 DPA; 22:5n3)	24816252	1	0.00765754	0.111902	0.287464	0.599759	0.891485	56.8793
Docosapentaenoic acid (22:5n3)	21829377	3	0.0992756	0.741338	0.998943	1	1	325.582
Dodecanedioate	24816252	1	0.00612996	0.0993076	0.239777	0.507908	0.815443	31.6283
Drive faster than motorway speed limit	NA	11	0.0014275	0.0612726	0.0926723	0.159315	0.28113	39.7696
Eicosapentaenoate (EPA; 20:5n3)	24816252	1	0.0124103	0.151596	0.428577	0.804238	0.982429	92.5505
Eicosapentaenoic acid (20:5n3)	21829377	4	0.0412512	0.390186	0.900567	0.999252	1	95.3135
Epithelial-derived neutrophil-activating	NA	1	0.0383693	0.36749	0.878878	0.998618	1	32.5586
E-selectin	NA	1	0.22209	0.973808	1	1	1	232.965
Factor VII	NA	2	0.157838	0.907875	0.999994	1	1	76.3739
Fasting glucose	22581228	23	0.0358073	0.346996	0.856135	0.997634	1	93.7307
Fasting insulin	22885924	14	0.00647372	0.102133	0.250565	0.529716	0.83576	50.5178
Fasting proinsulin	20081858	8	0.0613346	0.535696	0.977065	0.999992	1	87.3301
Fatty acid length	27005778	1	0.00223284	0.0676942	0.117405	0.222891	0.407214	30.1459
Fetuin-A	NA	1	0.192321	0.95246	1	1	1	194.302
Fibroblast growth factor 4	NA	1	0.0461732	0.427986	0.929613	0.999743	1	39.5012
Fluid intelligence score	NA	50	0.016951	0.189937	0.547795	0.908583	0.997387	37.51
Frequency of tiredness / lethargy in last 2 weeks	NA	18	0.00201965	0.0659901	0.110822	0.206055	0.374861	36.8218
Gamma-glutamylphenylalanine	24816252	2	0.00884265	0.121736	0.323862	0.661941	0.929593	32.577
Gamma-glutamylvaline	24816252	1	0.00456961	0.0865521	0.190609	0.401142	0.694176	33.5342
Gamma-linoleic acid (18:3n6)	24823311	2	0.0330988	0.325033	0.828062	0.995857	0.999999	147.676
Gamma-linolenic acid (18:3n6)	24823311	2	0.0483133	0.444015	0.939617	0.99984	1	219.004
Glutathione S-transferase alpha	NA	1	0.0490715	0.449632	0.942834	0.999864	1	42.1087
Glycochenodeoxycholate	24816252	1	0.00519675	0.0916644	0.210392	0.445519	0.749083	34.9217
Glycoprotein acetyls	27005778	10	0.0298171	0.298064	0.787764	0.99194	0.999993	59.1835
Growth-regulated alpha protein	NA	1	0.0369051	0.355812	0.866307	0.998119	1	31.2685
Haptoglobin	NA	1	0.0634613	0.549665	0.980519	0.999995	1	55.2934
HbA1C levels	20858683	11	0.0183379	0.201677	0.580623	0.928417	0.998575	78.7227
HDL	24097068	124	0.0832632	0.665662	0.995974	1	1	135.819
Heel bone mineral density (BMD) T-score	NA	411	0.16642	0.921609	0.999997	1	1	94.2295
Height	NA	1287	0.304682	0.995445	1	1	1	114.122
Heptanoate (7:0)	24816252	2	0.00869464	0.120505	0.319352	0.654605	0.925618	32.2418
Hip circumference	25673412	89	0.0234749	0.24508	0.687151	0.972198	0.99986	38.8188
Hippocampus volume	25607358	2	0.00618651	0.0997721	0.241553	0.51154	0.818928	40.9606
HOMA-B	20081858	4	0.00810613	0.115619	0.301315	0.624227	0.907696	74.4932
Hypoxanthine	24816252	1	0.00931826	0.125696	0.338278	0.684695	0.941076	65.2676
Impedance of whole body	NA	569	0.0912435	0.705324	0.99792	1	1	58.3573
Indoleacetate	24816252	2	0.00982022	0.129883	0.353356	0.707379	0.951295	35.5894
Indolelactate	24816252	1	0.00716014	0.107791	0.272015	0.571293	0.870545	50.0281
Insulin disposition index	24699409	1	0.0126697	0.153779	0.435845	0.812229	0.984182	68.2163
Interleukin-13	NA	1	0.0381797	0.365984	0.877312	0.998562	1	32.3914
Interleukin-16	NA	1	0.144691	0.882559	0.999981	1	1	138.041
Interleukin-18	NA	1	0.0361379	0.349656	0.859268	0.997792	1	30.5941
Interleukin-6 receptor	NA	1	0.36996	0.998942	1	1	1	479.157
Interleukin-8	NA	1	0.0352391	0.342412	0.850605	0.997337	1	29.8054
Iron status	25352340	3	0.01153	0.144199	0.403536	0.774912	0.974992	190.396
Isoleucine	27005778	2	0.00566599	0.0955024	0.225181	0.477459	0.784606	64.2366
Job involves heavy manual or physical work	NA	16	0.00320904	0.0755334	0.147807	0.299237	0.543016	38.3559
Job involves mainly walking or standing	NA	7	0.00158761	0.0625459	0.0975584	0.171929	0.306944	43.2968
Lactate	27005778	2	0.00269188	0.0713731	0.131654	0.259001	0.473754	30.5557
Laurate (12:0)	24816252	2	0.00828492	0.117102	0.306811	0.633662	0.913519	30.6722
Laurylcarnitine	24816252	1	0.00760361	0.111456	0.285793	0.59674	0.889372	37.7194
LDL	24097068	102	0.103136	0.757311	0.999239	1	1	177.122
LDL diameter	27005778	5	0.0233818	0.244296	0.685429	0.971703	0.999854	92.2568
Leptin	NA	1	0.0385124	0.368627	0.880048	0.99866	1	32.6849
Linoleic acid (18:2n6)	24823311	2	0.134044	0.857656	0.99995	1	1	667.778
Lysine	24816252	1	0.00951844	0.127365	0.344308	0.693903	0.945369	70.7386
Macrophage colony-stimulating factor 1	NA	1	0.0363573	0.351419	0.861314	0.997891	1	30.7868
Macrophage inflammatory protein-1 alpha	NA	1	0.0710655	0.597219	0.989244	0.999999	1	62.4258
Macrophage inflammatory protein-1 beta	NA	1	0.0382164	0.366275	0.877616	0.998573	1	32.4237
Malate	24816252	1	0.00542247	0.0935093	0.217509	0.461024	0.766739	37.8589
Margarate (17:0)	24816252	1	0.00797067	0.114496	0.297141	0.616958	0.903049	59.031
Matrix metalloproteinase-7	NA	1	0.0488991	0.448358	0.942116	0.999859	1	41.9531
Maximum heart rate during fitness test	NA	3	0.00268212	0.0712948	0.131351	0.258236	0.472388	44.4691
Mean time to correctly identify matches	NA	34	0.00401234	0.0820266	0.173043	0.360237	0.637723	39.705
Monocyte chemotactic protein 2	NA	1	0.0607235	0.531629	0.975969	0.99999	1	52.7538
Mono-unsaturated fatty acids	27005778	7	0.0288127	0.289741	0.773923	0.990151	0.999989	57.3177
Morning/evening person (chronotype)	NA	98	0.0140646	0.165537	0.474017	0.850534	0.991089	43.8211
Myeloid progenitor inhibitory factor 1	NA	2	0.102251	0.753727	0.99918	1	1	46.4133
Myristoleate (14:1n5)	24816252	1	0.0086265	0.119939	0.317272	0.651187	0.92372	63.9826
N1-methyl-3-pyridone-4-carboxamide	24816252	1	0.00662293	0.103361	0.255238	0.538978	0.843952	48.4497
N1-methyladenosine	24816252	1	0.00414764	0.0831238	0.177305	0.370285	0.652114	30.6662
N-acetylalanine	24816252	1	0.00397808	0.0817489	0.171964	0.357681	0.634007	29.0321
Nap during day	NA	56	0.00776707	0.112809	0.290853	0.605838	0.895664	47.1094
Neuronal cell adhesion molecule	NA	1	0.0462511	0.428574	0.930002	0.999747	1	39.5711
Neuroticism	27089181	10	0.00224905	0.0678239	0.117907	0.224171	0.409639	38.523
Neuroticism score	NA	79	0.0109225	0.139103	0.385927	0.752577	0.968213	38.3052
Nonadecanoate (19:0)	24816252	1	0.00439068	0.0850972	0.184966	0.38815	0.676858	32.3388
Number of days/week walked 10+ minutes	NA	11	0.00116288	0.0591721	0.0846358	0.13855	0.237944	35.1007
Number of incorrect matches in round	NA	18	0.00193343	0.0653018	0.108166	0.199241	0.361542	36.2534
Number of self-reported cancers	NA	8	0.00102111	0.0580487	0.0803514	0.127486	0.214638	43.0767
Number of self-reported non-cancer illnesses	NA	22	0.00260475	0.0706739	0.128943	0.252169	0.461475	40.0204
Number of treatments/medications taken	NA	24	0.00291711	0.073183	0.138678	0.276597	0.504695	41.0972
Oleate (18:1n9)	24816252	1	0.00446869	0.0857313	0.187426	0.393831	0.684501	32.8621
Oleic acid (18:1n9)	23362303	1	0.0154432	0.177182	0.510156	0.881447	0.99501	140.526
Oleoylcarnitine	24816252	1	0.00601318	0.098349	0.236107	0.500353	0.808063	43.9259
Omega-3 fatty acids	27005778	5	0.0248032	0.256251	0.710924	0.978423	0.999924	68.8653
Omega-6 fatty acids	27005778	13	0.0552523	0.494162	0.963696	0.999966	1	60.688
Omega-7 and -9 and saturated fatty acids	27005778	6	0.026244	0.268328	0.73504	0.98367	0.999962	60.6359
Omega-9 and saturated fatty acids	27005778	7	0.0300591	0.300064	0.790989	0.992322	0.999994	59.7499
Palmitate (16:0)	24816252	1	0.00535542	0.0929611	0.215395	0.456445	0.761606	39.5743
Palmitic acid (16:0)	23362303	1	0.00494452	0.0896059	0.202436	0.427895	0.728059	44.5181
Palmitoleate (16:1n7)	24816252	1	0.00791539	0.114037	0.295435	0.613962	0.901092	58.4428
Palmitoleic acid (16:1n7)	23362303	5	0.0236136	0.246248	0.689704	0.97292	0.999869	43.3148
Palmitoylcarnitine	24816252	1	0.00549534	0.0941055	0.219805	0.465974	0.772212	40.1001
Pantothenate	24816252	1	0.00563588	0.0952559	0.224233	0.475444	0.782462	40.5703
Pelargonate (9:0)	24816252	1	0.00417825	0.0833722	0.178269	0.372549	0.65531	30.8558
Pentadecanoate (15:0)	24816252	1	0.00420543	0.0835928	0.179126	0.374556	0.658127	29.82
Phenylacetylglutamine	24816252	1	0.00407102	0.0825023	0.174891	0.364604	0.644019	30.0934
Phenylalanine	27005778	4	0.00995688	0.131025	0.357436	0.713322	0.953776	53.9609
Pipecolate	24816252	1	0.0042893	0.0842737	0.181769	0.380728	0.666709	31.632
Plasma cortisol	25010111	1	0.00384277	0.0806528	0.167705	0.347543	0.619052	48.5555
Plasma estradiol	26014426	1	0.0106961	0.137207	0.379302	0.743796	0.96527	31.4729
Plasma progesterone	26014426	2	0.0347847	0.338738	0.846049	0.997074	0.999999	52.4358
Platelet count	22139419	39	0.034628	0.337469	0.844449	0.996977	0.999999	61.4638
Potassium in urine	NA	9	0.00112987	0.0589104	0.0836368	0.135969	0.232524	41.0739
Pro-hydroxy-pro	24816252	1	0.00407245	0.082514	0.174936	0.36471	0.644172	30.0222
Pulse rate	NA	60	0.0332084	0.325928	0.829285	0.995949	0.999999	63.0261
Putamen volume	25607358	4	0.0163374	0.184745	0.532722	0.898304	0.996595	54.5599
Pyruvate	27005778	2	0.00475961	0.0880988	0.196602	0.414781	0.711748	53.8638
Receptor for advanced glycosylation end	NA	1	0.0374845	0.360445	0.871414	0.998335	1	31.7785
Serotransferrin	NA	1	0.0678988	0.577872	0.9862	0.999998	1	59.4414
Serum calcium	24068962	8	0.0258192	0.264772	0.728107	0.982266	0.999953	202.321
Serum IgE	22075330	3	0.0160861	0.182619	0.526451	0.8938	0.996207	79.6965
Serum vitamin A1	21878437	2	0.00696463	0.106177	0.265919	0.559721	0.861373	34.6851
Serum vitamin B12	23754956	9	0.0474277	0.437413	0.935648	0.999805	1	252.076
Serum vitamin B6	19303062	1	0.0141221	0.166022	0.475557	0.851954	0.991299	26.6721
Serum vitamin E	21729881	3	0.00650755	0.102412	0.251625	0.531827	0.83765	10.9213
Sleep duration	NA	47	0.00531307	0.0926149	0.21406	0.453541	0.758316	38.1132
Sleeplessness / insomnia	NA	30	0.0034978	0.0778632	0.156862	0.321406	0.578888	39.4221
Sodium in urine	NA	33	0.00416716	0.0832821	0.17792	0.371729	0.654154	41.4398
Sortilin	NA	1	0.0419167	0.39537	0.905047	0.999352	1	35.7005
Stearic acid (18:0)	23362303	3	0.0219716	0.232405	0.658409	0.963114	0.999721	67.0736
Stearidonate (18:4n3)	24816252	1	0.00865567	0.120181	0.318163	0.652653	0.924538	63.9825
Stearoylcarnitine	24816252	1	0.00617517	0.099679	0.241197	0.510814	0.818234	42.0408
Systolic blood pressure	30224653	220	0.0203605	0.218792	0.625387	0.950323	0.999421	71.5506
Tamm-Horsfall urinary glycoprotein	NA	1	0.184992	0.945131	1	1	1	185.218
Telomere length	23535734	7	0.01264	0.153529	0.435015	0.811329	0.98399	68.8755
Tenascin-C	NA	1	0.0500239	0.456641	0.946649	0.99989	1	42.969
Thrombopoietin	NA	1	0.0356431	0.345673	0.854556	0.997552	1	30.1598
Thymus-expressed chemokine	NA	1	0.0368054	0.355014	0.865411	0.99808	1	31.1808
Time spent using computer	NA	40	0.00585718	0.0970693	0.2312	0.490146	0.797809	38.5826
Time spent watching television (TV)	NA	65	0.00770645	0.112307	0.288978	0.602482	0.893369	38.1951
Total cholesterol	24097068	123	0.0972144	0.732459	0.998741	1	1	163.805
Total fatty acids	27005778	12	0.0460072	0.426732	0.928776	0.999733	1	54.2139
Total phosphoglycerides	27005778	10	0.0459361	0.426195	0.928415	0.999729	1	65.0285
Total triglycerides	24097068	72	0.0627514	0.545034	0.979425	0.999994	1	163.744
Trefoil factor 3	NA	1	0.0389998	0.372489	0.883957	0.998791	1	33.1153
Trunk fat percentage	NA	338	0.0493508	0.451693	0.943978	0.999872	1	50.8029
Usual walking pace	NA	33	0.0037202	0.079661	0.16385	0.338304	0.605119	37.9424
Vascular cell adhesion molecule-1	NA	1	0.0352729	0.342686	0.850939	0.997355	1	29.835
VLDL diameter	27005778	10	0.0411001	0.389006	0.899523	0.999228	1	82.5602
Waist circumference	NA	318	0.0465966	0.431178	0.931706	0.999766	1	51.6896
Waist-to-hip ratio	25673412	35	0.0176064	0.195484	0.563524	0.918509	0.998035	57.6558
Weight	23754948	11	0.00809315	0.115511	0.300915	0.623535	0.907259	50.1219
Whole body fat mass	NA	420	0.0636414	0.550835	0.980788	0.999995	1	53.4578
Years of schooling	27225129	72	0.00982467	0.129921	0.353489	0.707574	0.951377	40.4672

## Sheet: Supp. Table A2
Supplementary Table A2: Effect allele, frequency, effect on exposure and strength of association with Glioma for SNPs used as instrumental variables.
					Trait			Glioma
Trait	SNP	Effect allele	Other allele	Effect allele frequency	Beta	Standard error	P-value	Beta	Standard error	P-value
1,6-anhydroglucose	rs10120252	G	A	0.181	0.17384	0.03125	3.03e-08	0.00985	0.02381	0.679003
10-nonadecenoate (19:1n9)	rs1348656	C	T	0.202	0.11328	0.02051	3.46e-08	-0.0102	0.02298	0.657249
1-oleoylglycerol (1-monoolein)	rs964184	G	C	0.138	0.16792	0.02767	1.2e-09	0.00966	0.02751	0.72544
1-oleoylglycerophosphoethanolamine	rs2070895	A	G	0.209	0.12269	0.02029	1.1e-09	-0.02354	0.02212	0.287226
1-stearoylglycerol (1-monostearin)	rs6662425	C	G	0.639	0.09941	0.01814	3.51e-08	0.01254	0.0186	0.500163
1-stearoylglycerophosphoethanolamine	rs588136	C	T	0.204	0.14319	0.02101	8.3e-12	-0.02271	0.02242	0.311058
22:6, docosahexaenoic acid	rs11604424	C	T	0.243	0.08268	0.01417	7.84e-09	-0.0149	0.0222	0.50228
22:6, docosahexaenoic acid	rs143988316	C	T	0.931	0.1473	0.02391	1.1e-09	-0.01916	0.03283	0.559603
22:6, docosahexaenoic acid	rs174546	C	T	0.597	0.12639	0.01236	4.81e-24	-0.01206	0.01976	0.541693
22:6, docosahexaenoic acid	rs2281591	A	G	0.866	0.10651	0.01786	3.66e-09	0.02381	0.02155	0.269135
22:6, docosahexaenoic acid	rs261334	G	C	0.231	0.10774	0.01441	1.44e-13	-0.02798	0.02245	0.212573
2hr glucose	rs1019503	A	G	0.467	0.0392	0.00684	8.87e-09	0.01744	0.01828	0.339954
2hr glucose	rs11672660	T	C	0.173	0.07734	0.00902	2.4e-16	0.03959	0.02239	0.0769304
2hr glucose	rs11717195	T	C	0.23	0.05215	0.00811	1.87e-11	0.01323	0.02181	0.544181
2hr glucose	rs11782386	C	T	0.971	0.11849	0.02035	2.15e-09	0.00642	0.02938	0.826984
2hr glucose	rs12255372	T	G	0.248	0.05594	0.0079	2.88e-12	-0.00421	0.01999	0.833283
2hr glucose	rs6547829	T	C	0.102	0.06532	0.01128	3.13e-08	0.01627	0.03193	0.610488
2hr glucose	rs6975024	C	T	0.8	0.05335	0.00854	5.25e-11	0.01956	0.02405	0.416113
2-hydroxypalmitate	rs9404466	T	C	0.267	0.10851	0.0186	1.26e-08	0.01916	0.02032	0.34579
2-methylbutyroylcarnitine	rs662138	C	G	0.831	0.12377	0.0225	3.65e-08	-0.00053	0.02395	0.982319
2-tetradecenoyl carnitine	rs274567	T	C	0.37	0.11002	0.01798	1.27e-09	-0.00801	0.01877	0.669664
3-(4-hydroxyphenyl)lactate	rs4459614	T	C	0.581	0.11537	0.01666	2.39e-12	-0.00777	0.0184	0.672774
3,4-dihydroxybutyrate	rs1030420	C	T	0.812	0.15376	0.02226	1.02e-11	-0.07529	0.02341	0.00130091
3-carboxy-4-methyl-5-propyl-2-furanpropanoate (CMPF)	rs11754288	A	G	0.432	0.10514	0.01659	2.25e-10	0.01452	0.01819	0.424568
3-hydroxybutyrate	rs35909200	G	T	0.168	0.08865	0.01217	3.37e-13	0.02177	0.02466	0.377352
3-methyl-2-oxobutyrate	rs1440581	C	T	0.543	0.09694	0.01669	6.55e-09	0.01279	0.01822	0.482831
3-phenylpropionate (hydrocinnamate)	rs11647589	A	G	0.715	0.13763	0.02044	2.85e-11	0.00119	0.02059	0.953791
4-methyl-2-oxopentanoate	rs1440581	C	T	0.543	0.10597	0.01653	2.43e-10	0.01279	0.01822	0.482831
4-methyl-2-oxopentanoate	rs4941615	T	C	0.212	0.11177	0.02017	4.54e-08	0.03605	0.02212	0.103112
5-dodecenoate (12:1n7)	rs603424	G	A	0.817	0.13412	0.02134	4.27e-10	0.02619	0.02332	0.261503
Acetoacetate	rs2169387	G	A	0.87	0.08397	0.01515	3.61e-08	-0.00672	0.03132	0.830223
Acetoacetate	rs964184	G	C	0.142	0.09566	0.01457	6.71e-11	0.00966	0.02751	0.72544
Acetylphosphate	rs2799635	T	C	0.364	0.09516	0.01711	1.96e-08	-0.02004	0.01887	0.28837
Acetylphosphate	rs4970834	C	T	0.818	0.12296	0.02133	1.06e-08	0.01481	0.02343	0.527396
Adrenate (22:4n6)	rs174550	T	C	0.668	0.17768	0.01741	6.79e-24	-0.01141	0.01976	0.563816
Adrenic acid (22:4n6)	rs174550	T	C	0.674	0.39491	0.01567	4e-140	-0.01141	0.01976	0.563816
Age completed full time education	rs10200379	A	C	0.523	0.01736	0.00297	5.21e-09	0.00091	0.01818	0.960107
Age completed full time education	rs10760192	T	C	0.569	0.01777	0.003	3.06e-09	0.00779	0.01839	0.672015
Age completed full time education	rs114408770	G	A	0.975	0.06279	0.00958	5.56e-11	-0.12369	0.0632	0.0503522
Age completed full time education	rs11665242	A	G	0.574	0.01918	0.003	1.67e-10	0.00944	0.01828	0.605618
Age completed full time education	rs13238996	A	G	0.756	0.0191	0.00346	3.33e-08	0.00378	0.02153	0.860794
Age completed full time education	rs1338552	T	C	0.509	0.01931	0.00297	7.8e-11	0.01256	0.0192	0.512951
Age completed full time education	rs17835823	G	A	0.447	0.0165	0.00299	3.25e-08	-0.00752	0.01833	0.681546
Age completed full time education	rs2754275	G	A	0.874	0.02441	0.00447	4.75e-08	-0.02676	0.03964	0.499645
Age completed full time education	rs2842183	T	C	0.783	0.02389	0.0036	3.22e-11	-0.05965	0.02185	0.00634311
Age completed full time education	rs4438400	T	A	0.116	0.02827	0.00463	1.02e-09	0.041	0.02851	0.150504
Age completed full time education	rs4731951	T	G	0.802	0.02097	0.00373	1.8e-08	0.008	0.02299	0.728002
Age completed full time education	rs4930719	A	G	0.185	0.02338	0.00382	9.5e-10	0.03738	0.02413	0.121375
Age completed full time education	rs57513571	C	T	0.799	0.02185	0.0037	3.6e-09	0.05803	0.02329	0.0127351
Age completed full time education	rs6508344	G	A	0.431	0.01685	0.003	1.88e-08	-0.03525	0.01844	0.0558307
Age completed full time education	rs6676960	T	C	0.117	0.02698	0.00462	5.23e-09	-0.02672	0.0284	0.346747
Age completed full time education	rs6679399	C	A	0.026	0.05475	0.00929	3.73e-09	0.10384	0.06298	0.0992011
Age completed full time education	rs6736898	A	G	0.647	0.01781	0.00311	9.86e-09	-0.01187	0.01894	0.530886
Age completed full time education	rs7080386	A	C	0.415	0.01867	0.00301	5.77e-10	-0.02156	0.01964	0.272377
Age completed full time education	rs7110786	T	C	0.42	0.01984	0.00301	4.21e-11	0.0143	0.01891	0.449561
Age completed full time education	rs73077107	A	G	0.125	0.02521	0.00449	2.02e-08	-0.0699	0.03844	0.0689936
Age completed full time education	rs7428430	T	C	0.486	0.01956	0.00297	4.53e-11	-0.04381	0.01825	0.0163839
Age completed full time education	rs932451	A	G	0.59	0.01752	0.00302	6.41e-09	-0.01585	0.01853	0.392384
Age completed full time education	rs9536961	G	A	0.346	0.0214	0.00312	6.96e-12	-0.0076	0.01939	0.695221
Age completed full time education	rs9651317	C	A	0.568	0.0188	0.003	3.53e-10	0.0113	0.01849	0.541214
Alcohol consumption	rs11940694	G	A	0.61	0.03884	0.0044	8e-19	0.02775	0.01852	0.133973
Alcohol consumption	rs1260326	C	T	0.61	0.04028	0.0044	1e-21	0.04348	0.01858	0.0192977
Alcohol consumption	rs145452708	G	C	0.99	0.2397	0.02158	1e-30	-0.03124	0.07014	0.65606
Alcohol consumption	rs9841829	G	T	0.23	0.03168	0.0051	3e-10	-0.00116	0.02128	0.956676
Alcohol intake versus 10 years previously	rs1000108	C	T	0.694	0.01778	0.00274	8.8e-11	-0.03054	0.01962	0.119569
Alcohol intake versus 10 years previously	rs11791221	G	T	0.807	0.01874	0.0032	4.92e-09	-0.01608	0.02295	0.483453
Alcohol intake versus 10 years previously	rs1229984	T	C	0.022	0.07312	0.00853	9.94e-18	-0.01011	0.0495	0.838201
Alcohol intake versus 10 years previously	rs12521723	T	A	0.165	0.01936	0.00341	1.33e-08	0.00161	0.02719	0.952847
Alcohol intake versus 10 years previously	rs1260326	T	C	0.393	0.01702	0.00259	4.75e-11	-0.04348	0.01858	0.0192977
Alcohol intake versus 10 years previously	rs13302979	G	C	0.604	0.01449	0.00258	2.06e-08	0.02578	0.02244	0.250612
Alcohol intake versus 10 years previously	rs264927	T	C	0.537	0.01654	0.00253	6.68e-11	-0.01454	0.01824	0.425432
Alcohol intake versus 10 years previously	rs516921	T	G	0.196	0.01868	0.00318	4.34e-09	0.04883	0.02272	0.0316518
Alcohol intake versus 10 years previously	rs7428430	C	T	0.514	0.01483	0.00253	4.43e-09	0.04381	0.01825	0.0163839
Alpha-1-antitrypsin	rs926144	C	T	0.197	0.41775	0.06042	4.71e-12	-0.02346	0.02259	0.29903
Alpha-linolenic acid (18:3n3)	rs174547	C	T	0.325	0.27831	0.01575	3.47e-64	0.00902	0.01978	0.648423
Amygdala volume	rs117253277	C	A	0.982	0.32518	0.05907	3.69e-08	-0.04575	0.08828	0.604306
Angiopoietin-2	rs3747214	T	C	0.589	0.2759	0.04931	2.21e-08	0.0012	0.01868	0.94864
Angiotensin-converting enzyme	rs2519093	T	C	0.072	0.52752	0.09385	1.9e-08	-0.00659	0.02255	0.770079
Angiotensin-converting enzyme	rs4343	G	A	0.508	0.61812	0.04448	6.66e-44	-0.03244	0.01814	0.0737338
Angiotensinogen	rs35837081	G	A	0.874	0.83434	0.06855	4.45e-34	0.02702	0.02809	0.336126
Apolipoprotein A-IV	rs1263167	G	A	0.197	0.84783	0.05464	2.64e-54	-0.00018	0.0235	0.993955
Apolipoprotein E	rs769449	A	G	0.228	0.58607	0.05525	2.76e-26	0.03255	0.02832	0.2504
Apolipoprotein H	rs117842936	T	C	0.055	0.68359	0.10578	1.03e-10	0.05486	0.04025	0.172816
Apolipoprotein H	rs148521708	A	G	0.051	0.69336	0.10973	2.64e-10	0.00926	0.041	0.82128
Apolipoprotein H	rs2873966	G	A	0.936	0.76707	0.09739	3.37e-15	-0.01176	0.01985	0.553492
Arachidic acid	rs680379	A	G	0.292	0.10791	0.01542	5.81e-13	-0.03202	0.01868	0.0864883
Arachidonate (20:4n6)	rs174548	C	G	0.701	0.34235	0.01754	1.43e-84	-0.01974	0.0203	0.330933
Arachidonic acid (20:4n6)	rs16966952	G	A	0.692	0.10963	0.01644	2.4e-10	0.00979	0.01985	0.621798
Arachidonic acid (20:4n6)	rs174547	T	C	0.68	1.01995	0.01207	1e-100	-0.00902	0.01978	0.648423
Average weekly beer plus cider intake	rs10282264	T	C	0.478	0.01802	0.00288	3.98e-10	-0.01767	0.02032	0.384699
Average weekly beer plus cider intake	rs10822159	C	T	0.583	0.01753	0.00292	1.9e-09	0.02573	0.01934	0.183479
Average weekly beer plus cider intake	rs1229984	C	T	0.978	0.06972	0.00971	7.08e-13	0.01011	0.0495	0.838201
Average weekly beer plus cider intake	rs1342780	A	C	0.528	0.02128	0.00288	1.54e-13	0.00989	0.01829	0.588959
Average weekly beer plus cider intake	rs1520929	C	T	0.446	0.01828	0.00289	2.68e-10	-0.00465	0.01829	0.799159
Average weekly beer plus cider intake	rs1789896	G	A	0.489	0.01577	0.00288	4.29e-08	0.00558	0.01821	0.759062
Average weekly beer plus cider intake	rs34281672	T	C	0.382	0.01626	0.00296	3.99e-08	-0.00363	0.01924	0.850336
Average weekly beer plus cider intake	rs57994172	T	A	0.874	0.02428	0.00434	2.15e-08	-0.01115	0.03086	0.71778
Average weekly beer plus cider intake	rs75413320	C	T	0.11	0.02518	0.0046	4.43e-08	-0.04292	0.02998	0.152268
Average weekly beer plus cider intake	rs8181098	C	T	0.821	0.02272	0.00375	1.42e-09	-0.01529	0.02366	0.518006
Average weekly beer plus cider intake	rs9858059	C	T	0.45	0.0178	0.00289	7.59e-10	0.01912	0.01827	0.295169
Average weekly beer plus cider intake	rs9928094	A	G	0.577	0.01849	0.00291	2.19e-10	0.01851	0.01832	0.312477
Average weekly red wine intake	rs10246939	T	C	0.554	0.02209	0.0029	2.43e-14	-0.03737	0.01823	0.0403499
Average weekly red wine intake	rs11229292	C	T	0.713	0.01902	0.00318	2.3e-09	0.01946	0.0205	0.342567
Average weekly red wine intake	rs1229984	C	T	0.978	0.07374	0.00972	3.33e-14	0.01011	0.0495	0.838201
Average weekly red wine intake	rs1446577	G	C	0.258	0.01913	0.00329	6.29e-09	0.01676	0.02081	0.420702
Average weekly red wine intake	rs2511225	A	C	0.647	0.01728	0.00301	9.83e-09	-0.02643	0.01936	0.172185
Average weekly red wine intake	rs303753	G	A	0.653	0.02344	0.00303	9.53e-15	0.02951	0.01942	0.128698
Average weekly red wine intake	rs3931848	T	A	0.334	0.01679	0.00305	3.84e-08	-0.00234	0.01907	0.902532
Average weekly red wine intake	rs4698921	T	C	0.605	0.0179	0.00295	1.24e-09	-0.03615	0.01879	0.054391
Average weekly red wine intake	rs55968191	A	G	0.246	0.01835	0.00334	4e-08	0.00346	0.02215	0.875815
Average weekly red wine intake	rs6882046	G	A	0.264	0.02021	0.00327	6.12e-10	-0.00906	0.02042	0.657308
Average weekly red wine intake	rs704249	G	T	0.506	0.01689	0.00288	4.59e-09	-0.01249	0.01841	0.49748
Average weekly red wine intake	rs7100713	A	T	0.403	0.01746	0.00294	2.75e-09	-0.05286	0.01851	0.0042908
Average weekly red wine intake	rs8050136	A	C	0.394	0.01659	0.00295	1.81e-08	-0.02135	0.01848	0.247962
Average weekly red wine intake	rs9385269	T	C	0.526	0.01776	0.00288	7.42e-10	0.01614	0.01867	0.387128
Average weekly red wine intake	rs9852851	T	C	0.507	0.01685	0.00288	4.95e-09	-0.00905	0.01803	0.615654
B lymphocyte chemoattractant	rs7541151	T	C	0.028	0.85256	0.14687	6.44e-09	-0.01603	0.07256	0.825119
Basal metabolic rate	rs1000940	G	A	0.301	0.0149	0.00268	2.68e-08	-0.00805	0.0198	0.684401
Basal metabolic rate	rs10041141	T	C	0.556	0.01362	0.00247	3.61e-08	0.0206	0.01821	0.257823
Basal metabolic rate	rs10051589	A	G	0.724	0.01513	0.00275	3.77e-08	0.01061	0.02093	0.612123
Basal metabolic rate	rs10091194	G	A	0.501	0.01579	0.00246	1.31e-10	-0.00557	0.01814	0.758911
Basal metabolic rate	rs10094200	C	G	0.705	0.01937	0.00269	6.25e-13	-0.03641	0.02007	0.0696732
Basal metabolic rate	rs10107388	T	C	0.633	0.01551	0.00255	1.16e-09	0.02656	0.01963	0.176122
Basal metabolic rate	rs10111935	A	G	0.285	0.03084	0.00272	9.02e-30	0.0251	0.02009	0.211588
Basal metabolic rate	rs10118701	G	A	0.317	0.01902	0.00264	5.8e-13	0.01822	0.01926	0.343976
Basal metabolic rate	rs10128597	G	A	0.726	0.01517	0.00275	3.63e-08	0.03833	0.02074	0.0646049
Basal metabolic rate	rs10181359	G	T	0.434	0.01503	0.00248	1.34e-09	0.01215	0.01861	0.513973
Basal metabolic rate	rs10202701	T	C	0.543	0.01521	0.00247	6.85e-10	0.0293	0.01822	0.107757
Basal metabolic rate	rs10202845	A	G	0.887	0.02144	0.00389	3.44e-08	-0.00981	0.02783	0.724612
Basal metabolic rate	rs10214770	G	A	0.583	0.02149	0.00249	6.29e-18	0.01959	0.01842	0.287408
Basal metabolic rate	rs1023617	G	A	0.695	0.01522	0.00267	1.18e-08	0.01434	0.02016	0.476847
Basal metabolic rate	rs10236214	T	C	0.641	0.03129	0.00256	2.58e-34	0.03398	0.01914	0.0758813
Basal metabolic rate	rs10237306	T	G	0.38	0.01881	0.00253	1.08e-13	-0.02961	0.01892	0.117584
Basal metabolic rate	rs10237317	G	A	0.417	0.01429	0.00249	9.8e-09	0.02525	0.01886	0.18071
Basal metabolic rate	rs10260993	T	G	0.807	0.01781	0.00311	1.03e-08	0.0169	0.02273	0.457014
Basal metabolic rate	rs10275719	T	A	0.808	0.01755	0.00312	1.79e-08	0.00073	0.02315	0.974904
Basal metabolic rate	rs10283100	G	A	0.944	0.03758	0.00535	2.21e-12	-0.08375	0.04547	0.0655029
Basal metabolic rate	rs10404726	C	T	0.533	0.01374	0.00246	2.42e-08	0.02482	0.01828	0.174603
Basal metabolic rate	rs10423928	T	A	0.807	0.02299	0.00311	1.45e-13	-0.04023	0.0224	0.0724313
Basal metabolic rate	rs1043413	G	C	0.388	0.01483	0.00252	4.02e-09	-0.02203	0.01862	0.236895
Basal metabolic rate	rs1047891	A	C	0.316	0.02579	0.00264	1.72e-22	0.00713	0.02009	0.722705
Basal metabolic rate	rs10483727	T	C	0.387	0.03308	0.00252	2.63e-39	-0.02232	0.01842	0.225455
Basal metabolic rate	rs1057035	C	T	0.375	0.01439	0.00254	1.4e-08	0.00529	0.01957	0.787067
Basal metabolic rate	rs1057941	G	A	0.6	0.01735	0.00251	4.58e-12	-0.04315	0.02483	0.0822942
Basal metabolic rate	rs1064213	A	G	0.477	0.01759	0.00246	8.45e-13	0.01039	0.01812	0.566193
Basal metabolic rate	rs1073160	A	G	0.51	0.0147	0.00246	2.18e-09	0.00942	0.01837	0.607866
Basal metabolic rate	rs10741669	A	G	0.88	0.02128	0.00378	1.87e-08	-0.00643	0.03037	0.832409
Basal metabolic rate	rs10746837	G	A	0.419	0.01577	0.00249	2.37e-10	-0.01486	0.01854	0.422856
Basal metabolic rate	rs10748128	T	G	0.345	0.01743	0.00258	1.55e-11	-0.00447	0.01911	0.815104
Basal metabolic rate	rs10775348	G	A	0.702	0.02048	0.00269	2.41e-14	-0.00546	0.02024	0.787293
Basal metabolic rate	rs10777860	G	A	0.471	0.02172	0.00246	1.1e-18	0.02495	0.0181	0.168093
Basal metabolic rate	rs10782550	T	C	0.783	0.01711	0.00298	9.65e-09	0.00036	0.03193	0.990954
Basal metabolic rate	rs10787738	T	C	0.253	0.01562	0.00282	3.23e-08	-0.02721	0.02142	0.204009
Basal metabolic rate	rs1080312	G	A	0.974	0.0502	0.00778	1.07e-10	-0.02902	0.0591	0.623445
Basal metabolic rate	rs10811901	A	G	0.57	0.01593	0.00248	1.36e-10	-0.00865	0.0183	0.636532
Basal metabolic rate	rs10832963	T	G	0.254	0.01571	0.00282	2.58e-08	0.03471	0.02134	0.103869
Basal metabolic rate	rs10835498	A	G	0.431	0.01439	0.00248	6.63e-09	0.00658	0.01877	0.725866
Basal metabolic rate	rs10843139	T	G	0.705	0.02031	0.00269	4.73e-14	-0.0289	0.02022	0.152908
Basal metabolic rate	rs10861678	G	A	0.735	0.01704	0.00278	9.28e-10	0.02576	0.02063	0.211625
Basal metabolic rate	rs10897932	A	G	0.548	0.01402	0.00247	1.34e-08	0.00218	0.0253	0.93143
Basal metabolic rate	rs10931008	T	C	0.655	0.01903	0.00258	1.8e-13	0.01787	0.01923	0.35259
Basal metabolic rate	rs10932200	C	A	0.445	0.01474	0.00247	2.46e-09	0.00564	0.01831	0.758152
Basal metabolic rate	rs10938398	A	G	0.433	0.02079	0.00248	4.99e-17	-0.00896	0.01836	0.625308
Basal metabolic rate	rs10995366	G	A	0.749	0.01697	0.00283	2.05e-09	0.009	0.02123	0.671462
Basal metabolic rate	rs11014285	A	G	0.166	0.02612	0.00331	2.71e-15	0.01851	0.02543	0.466801
Basal metabolic rate	rs11030119	A	G	0.309	0.02955	0.00266	1.06e-28	0.03366	0.02043	0.0994871
Basal metabolic rate	rs11042321	A	G	0.406	0.01627	0.0025	7.68e-11	0.00822	0.01907	0.666561
Basal metabolic rate	rs11060406	C	T	0.962	0.03798	0.00646	4e-09	0.05034	0.054	0.35127
Basal metabolic rate	rs11065979	C	T	0.563	0.0228	0.00248	3.28e-20	0.00623	0.0188	0.740319
Basal metabolic rate	rs11071182	G	A	0.871	0.02131	0.00367	6.2e-09	0.01266	0.0283	0.654741
Basal metabolic rate	rs11098675	A	G	0.191	0.02369	0.00312	3.42e-14	0.03922	0.02236	0.0793825
Basal metabolic rate	rs111391498	A	G	0.952	0.04516	0.00572	2.95e-15	-0.05029	0.04626	0.276971
Basal metabolic rate	rs11150745	A	G	0.681	0.01955	0.00263	1.15e-13	-0.01418	0.01966	0.470698
Basal metabolic rate	rs111640872	C	G	0.331	0.02509	0.00261	7.17e-22	-0.00351	0.01943	0.856491
Basal metabolic rate	rs11187838	A	G	0.432	0.02041	0.00248	1.88e-16	0.0014	0.01831	0.939096
Basal metabolic rate	rs111901479	A	G	0.088	0.03619	0.00433	6.65e-17	-0.02861	0.03127	0.360177
Basal metabolic rate	rs11196169	A	G	0.474	0.01503	0.00246	9.95e-10	0.01058	0.0197	0.591441
Basal metabolic rate	rs11205303	C	T	0.409	0.01711	0.0025	7.45e-12	0.01313	0.01965	0.504024
Basal metabolic rate	rs11205617	A	G	0.317	0.01909	0.00264	4.79e-13	-0.02119	0.01954	0.278346
Basal metabolic rate	rs11217863	G	A	0.884	0.02473	0.00384	1.18e-10	-0.0178	0.02913	0.541189
Basal metabolic rate	rs11242111	A	G	0.05	0.03243	0.00564	8.65e-09	0.00201	0.03648	0.956156
Basal metabolic rate	rs11242236	G	A	0.545	0.0148	0.00247	1.97e-09	0.01761	0.01818	0.332872
Basal metabolic rate	rs11245450	G	A	0.577	0.01613	0.00249	8.77e-11	-0.01684	0.01824	0.35596
Basal metabolic rate	rs11246328	C	T	0.564	0.01435	0.00248	6.86e-09	-0.00744	0.02019	0.712411
Basal metabolic rate	rs112635299	T	G	0.021	0.05147	0.00852	1.52e-09	0.00258	0.06721	0.96935
Basal metabolic rate	rs112758380	A	G	0.058	0.03622	0.00527	6.39e-12	-0.01344	0.04141	0.745604
Basal metabolic rate	rs112867328	T	C	0.017	0.05309	0.00938	1.49e-08	-0.05217	0.0744	0.483194
Basal metabolic rate	rs112957890	G	A	0.266	0.019	0.00278	8.35e-12	-0.04065	0.02107	0.0537512
Basal metabolic rate	rs113386058	A	T	0.971	0.04211	0.00727	6.79e-09	0.06314	0.05664	0.264969
Basal metabolic rate	rs113457986	G	A	0.015	0.0628	0.0101	5.07e-10	0.15244	0.07901	0.0536846
Basal metabolic rate	rs114278107	T	G	0.815	0.02309	0.00316	2.83e-13	0.05401	0.0243	0.026224
Basal metabolic rate	rs115070315	T	C	0.979	0.0475	0.00862	3.62e-08	-0.02703	0.07319	0.711871
Basal metabolic rate	rs11545482	C	T	0.979	0.05306	0.0086	6.81e-10	-0.00243	0.077	0.974812
Basal metabolic rate	rs11546878	C	T	0.825	0.03087	0.00323	1.21e-21	-0.04242	0.02448	0.083162
Basal metabolic rate	rs11578046	G	A	0.675	0.01905	0.00262	3.82e-13	-0.01699	0.01937	0.380534
Basal metabolic rate	rs11580196	A	G	0.827	0.0185	0.00325	1.27e-08	0.00441	0.02481	0.859044
Basal metabolic rate	rs11589536	A	C	0.398	0.01747	0.00251	3.43e-12	0.00454	0.01862	0.807292
Basal metabolic rate	rs11594322	A	C	0.866	0.02414	0.00361	2.22e-11	-0.0025	0.02707	0.926351
Basal metabolic rate	rs116072427	G	C	0.929	0.03902	0.00478	3.19e-16	0.03079	0.03629	0.396221
Basal metabolic rate	rs11609105	C	A	0.255	0.01785	0.00282	2.38e-10	0.01541	0.02122	0.46758
Basal metabolic rate	rs11609241	G	A	0.937	0.02796	0.00507	3.43e-08	-0.0885	0.03741	0.0180009
Basal metabolic rate	rs116165844	G	T	0.862	0.02173	0.00357	1.11e-09	0.12155	0.02687	6.1e-06
Basal metabolic rate	rs11642015	T	C	0.402	0.06257	0.0025	7.97e-138	-0.02353	0.01846	0.202421
Basal metabolic rate	rs11642430	G	C	0.402	0.03796	0.0025	7.43e-52	0.0018	0.01853	0.922558
Basal metabolic rate	rs11653367	A	G	0.674	0.01612	0.00262	7.71e-10	-0.00399	0.02026	0.843748
Basal metabolic rate	rs11657325	G	A	0.746	0.02305	0.00282	3.06e-16	-0.01061	0.02095	0.612449
Basal metabolic rate	rs11658342	G	A	0.617	0.01426	0.00253	1.65e-08	0.00979	0.01893	0.604866
Basal metabolic rate	rs11667280	C	G	0.795	0.01758	0.00305	7.81e-09	-0.04005	0.0227	0.0776954
Basal metabolic rate	rs11677279	C	G	0.651	0.0142	0.00258	3.59e-08	-0.0164	0.0192	0.393081
Basal metabolic rate	rs11678716	G	C	0.932	0.0314	0.00487	1.14e-10	0.03036	0.0374	0.416922
Basal metabolic rate	rs11689727	C	A	0.668	0.01861	0.00261	9.79e-13	0.00744	0.01936	0.700776
Basal metabolic rate	rs11695297	A	T	0.617	0.01428	0.00253	1.59e-08	-0.0278	0.01931	0.149868
Basal metabolic rate	rs11709402	G	A	0.279	0.01813	0.00274	3.67e-11	-0.01886	0.02056	0.359092
Basal metabolic rate	rs11723262	T	C	0.563	0.01458	0.00248	3.97e-09	-0.01574	0.01834	0.390829
Basal metabolic rate	rs1173727	T	C	0.404	0.01712	0.0025	8.13e-12	-0.02446	0.01836	0.182633
Basal metabolic rate	rs11748619	G	C	0.608	0.0144	0.00252	1.06e-08	0.00794	0.01879	0.672396
Basal metabolic rate	rs117612812	T	C	0.014	0.06505	0.01035	3.31e-10	0.14999	0.07911	0.0579615
Basal metabolic rate	rs117837409	G	A	0.047	0.03393	0.00583	5.87e-09	-0.04183	0.0529	0.429159
Basal metabolic rate	rs11784242	A	G	0.751	0.02091	0.00284	1.8e-13	0.01506	0.02094	0.471869
Basal metabolic rate	rs11802147	A	G	0.697	0.01643	0.00267	8.01e-10	0.01687	0.01996	0.398044
Basal metabolic rate	rs118136297	T	C	0.065	0.03193	0.00499	1.58e-10	-0.01853	0.03362	0.581492
Basal metabolic rate	rs1184570	C	T	0.475	0.01608	0.00246	6.39e-11	-0.01566	0.01818	0.388907
Basal metabolic rate	rs11855017	A	C	0.183	0.02043	0.00318	1.26e-10	-0.02932	0.0239	0.219919
Basal metabolic rate	rs11867479	T	C	0.359	0.01419	0.00256	3.05e-08	-0.01714	0.01906	0.36852
Basal metabolic rate	rs1187115	C	A	0.17	0.04855	0.00327	7.48e-50	-0.00169	0.02404	0.943921
Basal metabolic rate	rs11873305	A	C	0.961	0.06859	0.00633	2.52e-27	0.00804	0.04746	0.865553
Basal metabolic rate	rs11880992	A	G	0.407	0.02172	0.0025	3.67e-18	-0.01111	0.01843	0.546767
Basal metabolic rate	rs11922605	A	C	0.836	0.0181	0.00332	4.87e-08	0.01146	0.02436	0.637894
Basal metabolic rate	rs11937249	G	T	0.362	0.01438	0.00256	1.86e-08	0.00625	0.01903	0.742619
Basal metabolic rate	rs12041740	G	A	0.257	0.02401	0.00281	1.31e-17	0.0366	0.0206	0.075613
Basal metabolic rate	rs12048049	G	C	0.287	0.02156	0.00272	2.04e-15	-0.00578	0.0201	0.773649
Basal metabolic rate	rs12051245	C	T	0.231	0.02454	0.00292	3.98e-17	-0.02566	0.02539	0.312173
Basal metabolic rate	rs12072845	G	A	0.606	0.02147	0.00251	1.34e-17	0.00046	0.01873	0.980571
Basal metabolic rate	rs12073468	T	C	0.229	0.01886	0.00292	1.07e-10	-0.00747	0.02195	0.733665
Basal metabolic rate	rs12124756	T	C	0.538	0.01463	0.00246	2.92e-09	0.0276	0.01837	0.13291
Basal metabolic rate	rs12135550	C	T	0.222	0.01742	0.00296	3.85e-09	0.0075	0.02221	0.735525
Basal metabolic rate	rs12140153	G	T	0.903	0.02736	0.00416	4.6e-11	0.07586	0.03349	0.0235177
Basal metabolic rate	rs12209223	A	C	0.102	0.02785	0.00406	6.55e-12	-0.01733	0.0321	0.589267
Basal metabolic rate	rs1228024	C	A	0.339	0.01614	0.0026	4.95e-10	-0.01625	0.01963	0.407598
Basal metabolic rate	rs1233387	C	T	0.767	0.01635	0.0029	1.82e-08	0.02118	0.02124	0.318664
Basal metabolic rate	rs12356443	G	C	0.09	0.02553	0.00428	2.54e-09	-0.04919	0.03325	0.139008
Basal metabolic rate	rs12375196	A	C	0.424	0.01425	0.00249	9.94e-09	0.0071	0.01848	0.700714
Basal metabolic rate	rs12443906	C	T	0.276	0.02324	0.00275	2.61e-17	0.01529	0.02074	0.460961
Basal metabolic rate	rs12451657	C	T	0.878	0.02423	0.00375	1.03e-10	0.02785	0.02761	0.313008
Basal metabolic rate	rs12454712	C	T	0.376	0.01569	0.00254	6.17e-10	-0.00415	0.01887	0.825977
Basal metabolic rate	rs12475607	C	T	0.102	0.02258	0.00405	2.51e-08	0.06006	0.03407	0.0779547
Basal metabolic rate	rs12476059	T	C	0.846	0.01898	0.00341	2.53e-08	0.00845	0.02798	0.762487
Basal metabolic rate	rs12479357	G	A	0.631	0.01556	0.00255	9.88e-10	0.01526	0.01913	0.425244
Basal metabolic rate	rs12484438	T	C	0.658	0.01644	0.00259	2.18e-10	-0.05715	0.01908	0.00274779
Basal metabolic rate	rs12500748	A	C	0.559	0.01486	0.00247	1.88e-09	0.00426	0.01834	0.816537
Basal metabolic rate	rs12514473	T	C	0.756	0.01832	0.00286	1.51e-10	0.02006	0.02158	0.352625
Basal metabolic rate	rs1260326	C	T	0.607	0.03082	0.00251	1.6e-34	0.04348	0.01858	0.0192977
Basal metabolic rate	rs12629746	C	A	0.517	0.02165	0.00246	1.29e-18	-0.00842	0.01843	0.647775
Basal metabolic rate	rs12633841	T	G	0.176	0.02352	0.00322	2.94e-13	0.00485	0.02366	0.837615
Basal metabolic rate	rs12638455	A	C	0.579	0.01987	0.00249	1.39e-15	0.01871	0.01857	0.313802
Basal metabolic rate	rs12682601	C	A	0.682	0.01771	0.00264	1.91e-11	-0.04108	0.01935	0.0337568
Basal metabolic rate	rs12713004	G	A	0.726	0.02609	0.00275	2.72e-21	0.05074	0.02055	0.0135221
Basal metabolic rate	rs12811171	T	C	0.351	0.01418	0.00257	3.6e-08	0.00025	0.01925	0.989717
Basal metabolic rate	rs12813149	G	A	0.756	0.01737	0.00286	1.23e-09	-0.00845	0.02114	0.689133
Basal metabolic rate	rs1286138	G	T	0.673	0.01859	0.00262	1.29e-12	-0.00488	0.01931	0.800648
Basal metabolic rate	rs12879423	G	A	0.679	0.02432	0.00263	2.46e-20	-0.01448	0.0196	0.460177
Basal metabolic rate	rs12889702	C	A	0.311	0.01555	0.00265	4.72e-09	-0.00245	0.01965	0.900655
Basal metabolic rate	rs12906197	C	T	0.575	0.01884	0.00249	3.46e-14	-0.0323	0.01901	0.0892969
Basal metabolic rate	rs12951408	C	T	0.558	0.01637	0.00247	3.69e-11	-0.02222	0.01847	0.228882
Basal metabolic rate	rs12953492	C	T	0.222	0.01748	0.00295	3.27e-09	-0.01266	0.02199	0.564709
Basal metabolic rate	rs1296527	T	C	0.858	0.02176	0.00352	6.29e-10	0.07176	0.02507	0.00419935
Basal metabolic rate	rs12989742	C	T	0.302	0.01648	0.00268	7.26e-10	-0.0087	0.01964	0.65776
Basal metabolic rate	rs13124829	G	A	0.321	0.01572	0.00263	2.32e-09	0.00454	0.01949	0.815673
Basal metabolic rate	rs13130148	C	T	0.859	0.02111	0.00353	2.24e-09	0.02591	0.02595	0.317978
Basal metabolic rate	rs13226	T	C	0.914	0.02857	0.00439	7.38e-11	0.00196	0.03306	0.952608
Basal metabolic rate	rs13233381	T	C	0.776	0.02552	0.00294	4.47e-18	-0.02594	0.02224	0.243463
Basal metabolic rate	rs1325596	A	G	0.548	0.02211	0.00247	3.32e-19	0.01566	0.01821	0.389685
Basal metabolic rate	rs13340461	T	C	0.273	0.02982	0.00276	2.96e-27	-1e-05	0.01993	0.999649
Basal metabolic rate	rs13381549	A	C	0.056	0.02964	0.00532	2.58e-08	-0.05964	0.05062	0.238736
Basal metabolic rate	rs13386222	A	G	0.731	0.01613	0.00277	5.87e-09	0.00667	0.02058	0.745917
Basal metabolic rate	rs1342395	A	C	0.67	0.01634	0.00261	3.97e-10	-0.03057	0.01926	0.112525
Basal metabolic rate	rs13430869	T	G	0.748	0.02318	0.00283	2.49e-16	-0.01043	0.02041	0.609243
Basal metabolic rate	rs1351394	T	C	0.49	0.04084	0.00246	4.91e-62	3e-05	0.01841	0.99875
Basal metabolic rate	rs1376750	T	C	0.141	0.02017	0.00353	1.06e-08	-0.01398	0.03558	0.694453
Basal metabolic rate	rs139868653	C	T	0.977	0.04899	0.00812	1.61e-09	-0.00239	0.06524	0.970725
Basal metabolic rate	rs139996541	T	G	0.026	0.04266	0.00766	2.58e-08	-0.04771	0.07166	0.505546
Basal metabolic rate	rs1407031	C	T	0.6	0.01423	0.00251	1.4e-08	0.00724	0.01859	0.696864
Basal metabolic rate	rs141403611	C	G	0.897	0.02242	0.00403	2.75e-08	0.01224	0.03254	0.706736
Basal metabolic rate	rs141729694	T	C	0.073	0.03321	0.00473	2.15e-12	-0.02545	0.03394	0.453371
Basal metabolic rate	rs142611765	G	A	0.96	0.03753	0.00628	2.25e-09	0.07438	0.04988	0.135949
Basal metabolic rate	rs143384	G	A	0.403	0.05614	0.0025	2.31e-111	-0.02626	0.01874	0.161143
Basal metabolic rate	rs143840904	C	T	0.981	0.07234	0.00894	5.74e-16	0.0473	0.08658	0.584835
Basal metabolic rate	rs146815522	G	T	0.983	0.06266	0.00938	2.4e-11	0.05011	0.08673	0.563431
Basal metabolic rate	rs147233090	C	T	0.976	0.04474	0.00797	2.01e-08	-0.0188	0.05647	0.739135
Basal metabolic rate	rs1472852	C	A	0.844	0.04618	0.00338	1.89e-42	-0.01847	0.02517	0.463159
Basal metabolic rate	rs1476387	G	T	0.593	0.02185	0.0025	2.37e-18	0.00696	0.01838	0.705047
Basal metabolic rate	rs1478575	A	T	0.685	0.03005	0.00265	6.72e-30	-0.00925	0.01945	0.634304
Basal metabolic rate	rs148225495	A	C	0.035	0.03722	0.00673	3.13e-08	-0.04169	0.05831	0.474659
Basal metabolic rate	rs149229890	T	G	0.011	0.06515	0.01167	2.39e-08	0.04141	0.10252	0.686253
Basal metabolic rate	rs149972755	T	C	0.035	0.0377	0.00668	1.66e-08	0.11446	0.0512	0.0253719
Basal metabolic rate	rs150260898	A	G	0.926	0.03895	0.00469	1.03e-16	0.02509	0.04051	0.535692
Basal metabolic rate	rs150353	G	T	0.454	0.01679	0.00247	1e-11	-0.02649	0.01824	0.146517
Basal metabolic rate	rs1514176	G	A	0.425	0.01473	0.00248	3.08e-09	-0.02175	0.01818	0.231664
Basal metabolic rate	rs1520929	T	C	0.554	0.01586	0.00247	1.38e-10	0.00465	0.01829	0.799159
Basal metabolic rate	rs1524445	C	T	0.58	0.01435	0.00249	8.09e-09	0.00733	0.0185	0.69201
Basal metabolic rate	rs1534043	T	C	0.327	0.01894	0.00262	4.74e-13	0.01668	0.01955	0.393554
Basal metabolic rate	rs153560	A	G	0.606	0.01734	0.00251	5.2e-12	-0.00783	0.01914	0.682554
Basal metabolic rate	rs1541597	T	G	0.201	0.01793	0.00307	5.07e-09	-0.0043	0.0225	0.84827
Basal metabolic rate	rs1542224	C	T	0.721	0.02187	0.00274	1.45e-15	0.01296	0.02019	0.520895
Basal metabolic rate	rs1544459	C	T	0.454	0.0145	0.00247	4.22e-09	-0.01445	0.01829	0.429513
Basal metabolic rate	rs1552234	A	G	0.463	0.0149	0.00246	1.45e-09	0.01633	0.01816	0.368778
Basal metabolic rate	rs1573891	G	C	0.844	0.03341	0.00338	5.13e-23	-0.01344	0.02508	0.591973
Basal metabolic rate	rs157577	C	G	0.721	0.02503	0.00274	6.02e-20	-0.01367	0.02083	0.511528
Basal metabolic rate	rs1582931	G	A	0.528	0.03124	0.00246	6.14e-37	0.00097	0.01893	0.959211
Basal metabolic rate	rs1600055	T	G	0.366	0.0149	0.00255	5.09e-09	0.0186	0.02523	0.460989
Basal metabolic rate	rs16869017	T	C	0.086	0.0272	0.00439	5.87e-10	0.0005	0.03367	0.988077
Basal metabolic rate	rs16927092	T	A	0.219	0.01693	0.00297	1.24e-08	-0.01108	0.02235	0.620012
Basal metabolic rate	rs16930370	C	T	0.173	0.02287	0.00325	1.95e-12	-0.03676	0.02362	0.119584
Basal metabolic rate	rs17024393	C	T	0.026	0.04877	0.00775	3.1e-10	0.02719	0.05446	0.617635
Basal metabolic rate	rs17042314	C	T	0.122	0.02172	0.00375	6.88e-09	0.00412	0.02909	0.887242
Basal metabolic rate	rs17178006	T	G	0.883	0.0265	0.00382	4.12e-12	-0.03125	0.03181	0.325994
Basal metabolic rate	rs1724557	C	A	0.412	0.01429	0.0025	1.03e-08	-0.01386	0.01874	0.459436
Basal metabolic rate	rs17256211	G	A	0.65	0.01971	0.00258	1.96e-14	0.0098	0.01926	0.610909
Basal metabolic rate	rs17265387	C	T	0.765	0.01651	0.0029	1.2e-08	0.05004	0.02209	0.0234798
Basal metabolic rate	rs1731259	G	T	0.472	0.01527	0.00246	5.51e-10	0.03143	0.01819	0.0839178
Basal metabolic rate	rs17363646	G	A	0.135	0.02348	0.0036	6.87e-11	0.00292	0.02606	0.910747
Basal metabolic rate	rs17551974	C	A	0.815	0.01971	0.00316	4.47e-10	0.02882	0.02347	0.219496
Basal metabolic rate	rs17741497	G	A	0.659	0.01571	0.00259	1.32e-09	-0.04278	0.01942	0.0275524
Basal metabolic rate	rs17761801	G	A	0.797	0.0206	0.00305	1.49e-11	-0.04164	0.03155	0.186868
Basal metabolic rate	rs17770336	T	C	0.324	0.01913	0.00263	3.18e-13	0.0293	0.01967	0.136358
Basal metabolic rate	rs17835270	T	C	0.241	0.01567	0.00287	4.79e-08	0.02506	0.02123	0.237842
Basal metabolic rate	rs1815518	T	C	0.176	0.02268	0.00323	2.1e-12	-0.02736	0.02392	0.252631
Basal metabolic rate	rs181895	A	G	0.588	0.01504	0.0025	1.68e-09	-0.02078	0.01859	0.263816
Basal metabolic rate	rs1837367	A	G	0.486	0.01467	0.00246	2.38e-09	0.02255	0.01815	0.214085
Basal metabolic rate	rs1861410	C	T	0.446	0.0157	0.00247	2.1e-10	0.02199	0.01834	0.230338
Basal metabolic rate	rs186281175	C	T	0.034	0.04129	0.00675	9.36e-10	0.03407	0.05257	0.516983
Basal metabolic rate	rs1864193	C	A	0.86	0.02278	0.00354	1.22e-10	0.03534	0.02695	0.189816
Basal metabolic rate	rs1878528	G	A	0.312	0.02026	0.00265	2.13e-14	0.02551	0.01955	0.192014
Basal metabolic rate	rs1911250	G	A	0.388	0.01516	0.00252	1.8e-09	0.00508	0.01891	0.788325
Basal metabolic rate	rs1927635	C	T	0.354	0.01593	0.00257	5.57e-10	0.01727	0.02646	0.513941
Basal metabolic rate	rs194633	C	A	0.559	0.01509	0.00247	1.06e-09	-0.03619	0.01838	0.0490212
Basal metabolic rate	rs1967315	A	G	0.268	0.01907	0.00277	6.09e-12	0.01779	0.02147	0.407271
Basal metabolic rate	rs1969844	T	C	0.366	0.01616	0.00255	2.34e-10	0.01816	0.01904	0.340308
Basal metabolic rate	rs1971955	A	G	0.145	0.02152	0.00349	7.09e-10	0.01829	0.02518	0.467714
Basal metabolic rate	rs197372	C	T	0.31	0.01658	0.00266	4.29e-10	0.01167	0.01952	0.549877
Basal metabolic rate	rs2005172	C	A	0.642	0.03324	0.00256	1.74e-38	0.00115	0.01943	0.952991
Basal metabolic rate	rs2043290	C	T	0.507	0.01419	0.00246	7.75e-09	-0.0004	0.01827	0.982541
Basal metabolic rate	rs2066827	T	G	0.767	0.01668	0.00291	9.74e-09	0.03508	0.02113	0.0968683
Basal metabolic rate	rs2069408	A	G	0.661	0.02113	0.00259	3.87e-16	0.01446	0.0192	0.451484
Basal metabolic rate	rs2102278	G	A	0.322	0.01827	0.00263	3.65e-12	0.0059	0.02014	0.76959
Basal metabolic rate	rs2106929	T	G	0.135	0.02127	0.00359	3.19e-09	-0.0265	0.02732	0.332065
Basal metabolic rate	rs2115459	T	C	0.471	0.01525	0.00246	5.79e-10	0.03249	0.01887	0.0850352
Basal metabolic rate	rs2118663	T	C	0.808	0.01839	0.00312	3.77e-09	0.01885	0.02341	0.420867
Basal metabolic rate	rs2121058	T	C	0.771	0.01849	0.00293	2.62e-10	0.00835	0.02154	0.698107
Basal metabolic rate	rs2134963	C	A	0.695	0.01536	0.00267	8.56e-09	-0.03188	0.01946	0.101326
Basal metabolic rate	rs213656	T	G	0.407	0.01469	0.0025	4.26e-09	0.01021	0.01865	0.584055
Basal metabolic rate	rs2148564	G	A	0.723	0.01804	0.00274	4.82e-11	0.00905	0.02063	0.661046
Basal metabolic rate	rs2157663	C	T	0.904	0.0244	0.00417	4.82e-09	0.01328	0.03044	0.662681
Basal metabolic rate	rs2158045	T	C	0.476	0.01889	0.00246	1.57e-14	0.01412	0.01839	0.442527
Basal metabolic rate	rs216193	A	G	0.377	0.01447	0.00254	1.15e-08	0.00802	0.02464	0.744947
Basal metabolic rate	rs2168101	C	A	0.689	0.01615	0.00265	1.16e-09	0.01668	0.02239	0.456382
Basal metabolic rate	rs2206734	C	T	0.825	0.01788	0.00323	3.15e-08	0.02444	0.0235	0.298244
Basal metabolic rate	rs2229840	T	C	0.161	0.03239	0.00335	3.67e-22	-0.02068	0.02453	0.399047
Basal metabolic rate	rs2230033	G	A	0.435	0.01997	0.00248	7.66e-16	-0.00476	0.01825	0.794227
Basal metabolic rate	rs2238435	G	C	0.616	0.02904	0.00252	1.29e-30	0.00742	0.01869	0.691357
Basal metabolic rate	rs2239647	A	C	0.448	0.01381	0.00247	2.25e-08	0.01183	0.01846	0.521643
Basal metabolic rate	rs224045	T	C	0.418	0.01386	0.00249	2.6e-08	0.01684	0.0185	0.362678
Basal metabolic rate	rs2241960	G	A	0.274	0.01588	0.00275	8.07e-09	0.02381	0.02059	0.247369
Basal metabolic rate	rs2252720	C	T	0.326	0.02028	0.00262	9.97e-15	0.05763	0.0195	0.00312392
Basal metabolic rate	rs2270894	C	G	0.795	0.02407	0.00304	2.55e-15	0.00431	0.02383	0.856575
Basal metabolic rate	rs2274116	C	T	0.656	0.0144	0.00259	2.58e-08	-0.0015	0.02	0.940233
Basal metabolic rate	rs2277138	T	C	0.605	0.02837	0.00251	1.47e-29	-0.01421	0.01852	0.442929
Basal metabolic rate	rs2277339	T	G	0.897	0.02925	0.00404	4.42e-13	-0.06316	0.02979	0.0339855
Basal metabolic rate	rs2279396	A	C	0.365	0.01443	0.00255	1.54e-08	0.01416	0.01888	0.453295
Basal metabolic rate	rs2280940	T	C	0.691	0.01857	0.00266	2.81e-12	0.00731	0.0198	0.711956
Basal metabolic rate	rs2281175	C	T	0.406	0.01646	0.0025	4.68e-11	0.03453	0.02179	0.112946
Basal metabolic rate	rs2282231	T	C	0.213	0.02433	0.003	5.4e-16	0.00973	0.02197	0.657951
Basal metabolic rate	rs2288671	C	T	0.449	0.01542	0.00247	4.23e-10	0.01988	0.01855	0.283743
Basal metabolic rate	rs2289976	A	G	0.308	0.01793	0.00266	1.62e-11	0.01766	0.01996	0.376218
Basal metabolic rate	rs2290345	T	C	0.173	0.01871	0.00325	8.61e-09	-0.01618	0.02465	0.511558
Basal metabolic rate	rs2296316	T	C	0.536	0.01587	0.00246	1.17e-10	-0.00251	0.01835	0.891035
Basal metabolic rate	rs2303262	C	T	0.228	0.01659	0.00293	1.42e-08	-0.01252	0.0216	0.562157
Basal metabolic rate	rs2307111	T	C	0.607	0.03091	0.00251	1.03e-34	-0.02019	0.0185	0.275331
Basal metabolic rate	rs2313200	G	A	0.632	0.01517	0.00255	2.6e-09	0.04017	0.01875	0.0321528
Basal metabolic rate	rs2319817	A	G	0.117	0.02599	0.00382	1.03e-11	0.02751	0.03164	0.384509
Basal metabolic rate	rs2332326	G	C	0.109	0.02207	0.00394	2.17e-08	-0.0322	0.02936	0.272842
Basal metabolic rate	rs2363081	G	A	0.49	0.01555	0.00246	2.48e-10	-0.02427	0.01835	0.185882
Basal metabolic rate	rs2369463	T	C	0.83	0.01835	0.00327	2.06e-08	-0.00428	0.02461	0.861973
Basal metabolic rate	rs2396348	T	C	0.303	0.01593	0.00267	2.57e-09	0.00344	0.01942	0.859315
Basal metabolic rate	rs240764	A	G	0.467	0.0136	0.00246	3.32e-08	0.00971	0.01822	0.59388
Basal metabolic rate	rs2413592	G	A	0.743	0.01677	0.00281	2.47e-09	0.00841	0.02062	0.683333
Basal metabolic rate	rs2419076	G	A	0.427	0.01827	0.00248	1.89e-13	0.02922	0.01829	0.110158
Basal metabolic rate	rs2439823	G	A	0.548	0.01448	0.00247	4.48e-09	-0.00709	0.0185	0.701677
Basal metabolic rate	rs244711	T	C	0.687	0.02374	0.00265	3.33e-19	-0.02733	0.02183	0.210707
Basal metabolic rate	rs2455561	T	G	0.47	0.01739	0.00246	1.62e-12	-0.00984	0.01823	0.589276
Basal metabolic rate	rs246435	A	G	0.077	0.02515	0.00461	5e-08	0.04785	0.03418	0.16151
Basal metabolic rate	rs2476998	T	C	0.284	0.01537	0.00272	1.7e-08	-0.01966	0.01982	0.321337
Basal metabolic rate	rs2508710	T	G	0.191	0.02079	0.00313	2.88e-11	0.02424	0.02392	0.310809
Basal metabolic rate	rs252758	T	A	0.754	0.02741	0.00285	7.72e-22	-0.02364	0.02142	0.26983
Basal metabolic rate	rs2533879	G	A	0.699	0.03545	0.00268	5.22e-40	0.01396	0.02001	0.485448
Basal metabolic rate	rs2542713	A	C	0.423	0.01476	0.00249	2.95e-09	0.02194	0.01839	0.232879
Basal metabolic rate	rs254963	A	G	0.554	0.01431	0.00247	7.08e-09	0.00523	0.01911	0.784429
Basal metabolic rate	rs25849	G	C	0.287	0.02632	0.00271	3.16e-22	-0.02354	0.02126	0.268112
Basal metabolic rate	rs2592831	C	T	0.336	0.02032	0.0026	5.68e-15	-0.00782	0.01913	0.682705
Basal metabolic rate	rs2602713	C	A	0.437	0.01434	0.00248	7.12e-09	0.00732	0.01901	0.700314
Basal metabolic rate	rs2610986	C	T	0.342	0.01729	0.00259	2.41e-11	0.01797	0.02061	0.383348
Basal metabolic rate	rs2647085	T	C	0.754	0.01665	0.00285	5.2e-09	0.00938	0.02079	0.652021
Basal metabolic rate	rs2647268	A	G	0.612	0.02533	0.00252	9.18e-24	-0.01966	0.01876	0.294795
Basal metabolic rate	rs2650965	A	G	0.672	0.01562	0.00262	2.37e-09	-0.01544	0.01901	0.416611
Basal metabolic rate	rs2678204	G	T	0.342	0.02175	0.00259	4.48e-17	0.02097	0.0194	0.279621
Basal metabolic rate	rs2721938	C	T	0.4	0.02157	0.00251	8e-18	0.02847	0.01848	0.123411
Basal metabolic rate	rs2733287	C	A	0.489	0.0156	0.00246	2.18e-10	0.0369	0.01824	0.0430712
Basal metabolic rate	rs2744965	T	C	0.139	0.06388	0.00355	1.58e-72	-0.00315	0.02606	0.903949
Basal metabolic rate	rs274677	T	C	0.329	0.01505	0.00262	8.75e-09	-0.01394	0.01908	0.465195
Basal metabolic rate	rs2761844	G	T	0.907	0.02502	0.00423	3.25e-09	-0.02346	0.03186	0.461541
Basal metabolic rate	rs281438	G	T	0.303	0.01593	0.00267	2.5e-09	-0.00435	0.02009	0.828679
Basal metabolic rate	rs281780	C	G	0.638	0.01441	0.00256	1.71e-08	-0.02186	0.01881	0.245227
Basal metabolic rate	rs283475	G	T	0.653	0.0165	0.00258	1.6e-10	-0.00655	0.01952	0.737003
Basal metabolic rate	rs28377284	G	C	0.803	0.01772	0.00309	9.83e-09	-0.0072	0.02299	0.75433
Basal metabolic rate	rs2842385	G	A	0.2	0.02337	0.00307	2.93e-14	-0.00829	0.02302	0.718762
Basal metabolic rate	rs284315	A	G	0.503	0.01588	0.00246	1.03e-10	0.02499	0.01847	0.176207
Basal metabolic rate	rs28457693	G	A	0.107	0.03984	0.00397	1.11e-23	0.07472	0.02993	0.0125373
Basal metabolic rate	rs28642975	A	G	0.469	0.02227	0.00246	1.47e-19	-0.00421	0.01837	0.818901
Basal metabolic rate	rs28756926	T	C	0.464	0.0169	0.00246	6.76e-12	-0.00554	0.01864	0.766209
Basal metabolic rate	rs2876826	G	A	0.224	0.0212	0.00295	6.08e-13	0.02301	0.02194	0.294236
Basal metabolic rate	rs2885697	G	T	0.336	0.02972	0.0026	3.1e-30	-0.01492	0.01916	0.43634
Basal metabolic rate	rs2897968	A	G	0.605	0.02264	0.00251	2.13e-19	-0.01864	0.0186	0.31624
Basal metabolic rate	rs2900208	A	C	0.355	0.01996	0.00257	7.39e-15	0.00797	0.01935	0.680454
Basal metabolic rate	rs2926799	G	A	0.197	0.017	0.00309	3.67e-08	0.00313	0.02472	0.899106
Basal metabolic rate	rs2930973	G	A	0.476	0.01719	0.00246	2.81e-12	-0.02292	0.01919	0.232278
Basal metabolic rate	rs2979655	G	T	0.159	0.02048	0.00336	1.13e-09	-0.0016	0.02414	0.947278
Basal metabolic rate	rs29938	C	T	0.658	0.01606	0.00259	5.65e-10	-0.01187	0.01919	0.536017
Basal metabolic rate	rs310307	A	G	0.552	0.01424	0.00247	8.18e-09	0.00028	0.01827	0.98791
Basal metabolic rate	rs3118915	C	T	0.784	0.04669	0.00298	3.65e-55	-0.01383	0.0219	0.527694
Basal metabolic rate	rs31210	G	A	0.748	0.02026	0.00283	7.98e-13	0.03484	0.0294	0.236081
Basal metabolic rate	rs3128334	G	A	0.368	0.01467	0.00255	8.48e-09	-0.01239	0.01902	0.514645
Basal metabolic rate	rs3130046	G	C	0.198	0.04111	0.00308	1.69e-40	-0.05644	0.02395	0.0184648
Basal metabolic rate	rs3134614	C	G	0.874	0.02026	0.0037	4.42e-08	-0.02057	0.0283	0.46721
Basal metabolic rate	rs3212260	T	A	0.259	0.02059	0.0028	2.01e-13	0.02946	0.02123	0.165269
Basal metabolic rate	rs33966734	C	A	0.987	0.1101	0.01073	1.03e-24	0.01791	0.1092	0.869682
Basal metabolic rate	rs33967909	A	G	0.214	0.02328	0.00299	7.41e-15	-0.01932	0.02158	0.37067
Basal metabolic rate	rs34013557	C	T	0.938	0.02928	0.00509	8.62e-09	-0.10802	0.03971	0.00652896
Basal metabolic rate	rs34060476	G	A	0.134	0.02688	0.0036	8.6e-14	0.01847	0.02787	0.507463
Basal metabolic rate	rs34170044	C	T	0.55	0.01439	0.00247	5.68e-09	0.01627	0.01843	0.377471
Basal metabolic rate	rs34297248	G	A	0.801	0.01932	0.00308	3.51e-10	0.0111	0.02316	0.631711
Basal metabolic rate	rs343935	C	T	0.16	0.02075	0.00335	5.79e-10	-0.04133	0.02521	0.101129
Basal metabolic rate	rs34478611	A	G	0.243	0.01878	0.00286	5.41e-11	-0.02337	0.02152	0.27746
Basal metabolic rate	rs34517439	A	C	0.126	0.05707	0.0037	1.5e-53	0.05429	0.02994	0.069738
Basal metabolic rate	rs34879158	A	C	0.738	0.0324	0.00279	4.14e-31	-0.05122	0.02097	0.0146053
Basal metabolic rate	rs34898535	C	T	0.623	0.01965	0.00254	9.23e-15	-0.01036	0.01886	0.582951
Basal metabolic rate	rs34914463	C	T	0.132	0.02634	0.00362	3.68e-13	-0.01516	0.02913	0.602804
Basal metabolic rate	rs34949187	G	A	0.812	0.0209	0.00315	3.05e-11	-0.01286	0.0256	0.615484
Basal metabolic rate	rs34997336	A	G	0.205	0.02157	0.00304	1.38e-12	0.02779	0.0225	0.216664
Basal metabolic rate	rs35506085	G	A	0.818	0.02884	0.00319	1.41e-19	0.02408	0.02339	0.303427
Basal metabolic rate	rs35533339	T	C	0.32	0.01747	0.00263	3.33e-11	0.00317	0.02787	0.909587
Basal metabolic rate	rs35626515	A	C	0.408	0.02341	0.0025	7.68e-21	0.05129	0.02606	0.0491018
Basal metabolic rate	rs35631456	C	T	0.883	0.02435	0.00383	2.01e-10	0.03954	0.04306	0.358492
Basal metabolic rate	rs35637261	A	G	0.212	0.02087	0.00301	3.83e-12	-0.0056	0.02246	0.802968
Basal metabolic rate	rs35679149	A	G	0.973	0.04163	0.00761	4.4e-08	0.01736	0.06544	0.790839
Basal metabolic rate	rs35710322	C	T	0.439	0.0182	0.00248	1.93e-13	-0.02215	0.01825	0.22481
Basal metabolic rate	rs357501	A	G	0.378	0.01753	0.00253	4.64e-12	-0.01237	0.01859	0.505999
Basal metabolic rate	rs35756741	C	T	0.908	0.02649	0.00425	4.5e-10	0.02752	0.03117	0.377293
Basal metabolic rate	rs357868	G	T	0.58	0.01654	0.00249	3e-11	-0.01027	0.01862	0.581059
Basal metabolic rate	rs35804313	C	T	0.785	0.01825	0.00299	1.02e-09	0.00641	0.02195	0.770428
Basal metabolic rate	rs35874463	G	A	0.058	0.03601	0.00527	8.07e-12	0.0139	0.04446	0.754566
Basal metabolic rate	rs35910339	C	G	0.317	0.0194	0.00264	2.05e-13	-0.06424	0.01957	0.00103028
Basal metabolic rate	rs36000545	A	G	0.607	0.0224	0.00252	5.21e-19	-0.00478	0.01983	0.809531
Basal metabolic rate	rs36120387	C	T	0.89	0.02441	0.00393	5.4e-10	-0.01536	0.03182	0.629357
Basal metabolic rate	rs365738	C	T	0.318	0.01537	0.00264	5.71e-09	-0.0061	0.01949	0.75448
Basal metabolic rate	rs3730071	C	A	0.97	0.03961	0.00717	3.24e-08	-0.00379	0.05823	0.948081
Basal metabolic rate	rs3737251	G	C	0.832	0.02067	0.00329	3.3e-10	-0.0033	0.0234	0.887766
Basal metabolic rate	rs3738449	G	A	0.669	0.01854	0.00261	1.2e-12	0.00016	0.01926	0.993482
Basal metabolic rate	rs3740591	T	C	0.445	0.01842	0.00247	9.26e-14	-0.00887	0.02701	0.742595
Basal metabolic rate	rs3742716	G	A	0.674	0.01449	0.00262	3.24e-08	0.03148	0.01939	0.104442
Basal metabolic rate	rs374335	A	G	0.681	0.01799	0.00264	8.91e-12	0.01509	0.01938	0.436161
Basal metabolic rate	rs3753614	A	G	0.564	0.01594	0.00248	1.25e-10	0.00345	0.01871	0.853538
Basal metabolic rate	rs3754863	G	A	0.953	0.03196	0.00579	3.4e-08	-0.07699	0.04588	0.0933172
Basal metabolic rate	rs3756668	G	A	0.54	0.01976	0.00246	1.09e-15	0.02603	0.01842	0.157589
Basal metabolic rate	rs3765351	C	T	0.459	0.01683	0.00247	8.8e-12	-0.02222	0.01815	0.220713
Basal metabolic rate	rs3766437	G	A	0.453	0.01462	0.00247	3.15e-09	0.03133	0.01862	0.092445
Basal metabolic rate	rs3795503	T	C	0.316	0.01638	0.00264	5.54e-10	0.00474	0.02012	0.813932
Basal metabolic rate	rs3798519	C	A	0.178	0.03529	0.00321	3.96e-28	0.00356	0.02358	0.880072
Basal metabolic rate	rs3802725	T	G	0.43	0.02745	0.00248	1.95e-28	-0.0266	0.01839	0.148074
Basal metabolic rate	rs3803286	A	G	0.334	0.01724	0.00261	3.7e-11	-0.02371	0.01932	0.219617
Basal metabolic rate	rs3809570	A	C	0.243	0.01914	0.00286	2.35e-11	0.01589	0.02083	0.445494
Basal metabolic rate	rs3810291	A	G	0.677	0.02766	0.00263	6.58e-26	-0.00417	0.01962	0.83166
Basal metabolic rate	rs3811463	T	C	0.463	0.0142	0.00246	8.21e-09	0.01492	0.01825	0.413572
Basal metabolic rate	rs3814333	T	C	0.317	0.0221	0.00264	5.77e-17	0.00558	0.01958	0.775448
Basal metabolic rate	rs3814828	A	G	0.386	0.01435	0.00252	1.3e-08	-0.00789	0.01885	0.675632
Basal metabolic rate	rs3818416	C	A	0.766	0.02344	0.0029	6.57e-16	-0.01247	0.02156	0.563035
Basal metabolic rate	rs3850625	G	A	0.881	0.02156	0.0038	1.37e-08	-0.03792	0.02793	0.174566
Basal metabolic rate	rs3853252	A	G	0.456	0.02498	0.00247	4.2e-24	-0.02716	0.01825	0.136714
Basal metabolic rate	rs3857602	A	G	0.333	0.01591	0.00261	1.05e-09	0.01873	0.01931	0.331989
Basal metabolic rate	rs3858652	A	C	0.664	0.0145	0.0026	2.46e-08	-0.00325	0.01938	0.866706
Basal metabolic rate	rs3861879	G	A	0.437	0.01489	0.00248	1.85e-09	0.04824	0.01838	0.00866845
Basal metabolic rate	rs3931	A	G	0.678	0.02118	0.00263	7.88e-16	0.02387	0.01946	0.219843
Basal metabolic rate	rs3966775	A	C	0.531	0.02229	0.00246	1.35e-19	0.00935	0.01827	0.608648
Basal metabolic rate	rs4073717	G	T	0.799	0.02817	0.00306	3.97e-20	-0.01344	0.0229	0.55745
Basal metabolic rate	rs407819	A	G	0.146	0.01999	0.00348	9.32e-09	0.02418	0.02632	0.358344
Basal metabolic rate	rs4082793	C	T	0.571	0.01507	0.00248	1.27e-09	6e-05	0.0185	0.997546
Basal metabolic rate	rs4083497	A	G	0.202	0.01728	0.00306	1.58e-08	-0.03495	0.02367	0.139778
Basal metabolic rate	rs41271299	T	C	0.052	0.06801	0.00555	1.5e-34	-0.07055	0.04864	0.146909
Basal metabolic rate	rs4128460	A	G	0.791	0.02148	0.00302	1.18e-12	0.00734	0.02226	0.741658
Basal metabolic rate	rs41284816	T	G	0.02	0.1224	0.00879	4.93e-44	0.04694	0.06406	0.463683
Basal metabolic rate	rs41311445	A	C	0.903	0.03737	0.00415	2.31e-19	-0.06358	0.03123	0.0417482
Basal metabolic rate	rs4143843	C	T	0.549	0.01476	0.00247	2.25e-09	-0.00136	0.01838	0.940981
Basal metabolic rate	rs41544614	C	G	0.966	0.03717	0.00677	4.01e-08	0.00691	0.05041	0.890977
Basal metabolic rate	rs42044	G	T	0.27	0.04342	0.00277	1.65e-55	-0.01833	0.02026	0.36564
Basal metabolic rate	rs4233168	A	T	0.08	0.02831	0.00453	4.14e-10	-0.03004	0.0345	0.383795
Basal metabolic rate	rs4235012	C	T	0.568	0.0146	0.00248	3.89e-09	0.0118	0.01834	0.519891
Basal metabolic rate	rs4239060	G	A	0.815	0.02044	0.00316	1.03e-10	-0.0219	0.02372	0.355799
Basal metabolic rate	rs4240326	A	G	0.45	0.03418	0.00247	1.39e-43	0.01184	0.0182	0.515332
Basal metabolic rate	rs4243464	T	C	0.725	0.02254	0.00275	2.58e-16	-0.03829	0.02059	0.0629388
Basal metabolic rate	rs4282339	G	A	0.793	0.0254	0.00303	5.69e-17	0.03811	0.02237	0.088397
Basal metabolic rate	rs4290163	T	G	0.39	0.01893	0.00252	5.52e-14	-0.05001	0.01849	0.00683171
Basal metabolic rate	rs4301837	T	C	0.503	0.01509	0.00246	8.22e-10	0.00816	0.01838	0.657155
Basal metabolic rate	rs4369056	T	C	0.125	0.02306	0.00372	5.5e-10	0.02484	0.02742	0.364919
Basal metabolic rate	rs4407366	T	C	0.615	0.01498	0.00252	2.97e-09	-0.01491	0.01867	0.424413
Basal metabolic rate	rs4428159	C	G	0.095	0.02368	0.0042	1.68e-08	0.02805	0.03683	0.446328
Basal metabolic rate	rs4447106	G	A	0.888	0.02548	0.00389	5.6e-11	-0.00767	0.02976	0.796624
Basal metabolic rate	rs4477562	T	C	0.129	0.02756	0.00367	6.05e-14	0.00021	0.02721	0.99376
Basal metabolic rate	rs4556959	A	G	0.04	0.04417	0.00629	2.25e-12	-0.00507	0.0457	0.911577
Basal metabolic rate	rs4613239	G	C	0.119	0.02171	0.0038	1.06e-08	-0.05017	0.02768	0.0699117
Basal metabolic rate	rs4627713	C	T	0.028	0.04865	0.00746	7.07e-11	0.03176	0.05723	0.578862
Basal metabolic rate	rs4635681	G	A	0.156	0.01944	0.00338	9.02e-09	-0.00197	0.02515	0.93747
Basal metabolic rate	rs4650639	T	C	0.787	0.01768	0.003	3.83e-09	0.00187	0.02211	0.932472
Basal metabolic rate	rs4652839	G	C	0.674	0.0253	0.00262	4.58e-22	-0.01747	0.01928	0.365042
Basal metabolic rate	rs4660586	C	T	0.262	0.01579	0.00279	1.6e-08	-0.02003	0.02058	0.330449
Basal metabolic rate	rs4680	A	G	0.517	0.01344	0.00246	4.55e-08	0.00137	0.01852	0.940922
Basal metabolic rate	rs4693128	C	T	0.809	0.01781	0.00312	1.19e-08	0.01406	0.02373	0.553562
Basal metabolic rate	rs4711633	C	T	0.407	0.01445	0.0025	7.64e-09	0.01961	0.01844	0.287461
Basal metabolic rate	rs4713942	A	G	0.357	0.01535	0.00256	2.16e-09	-0.01434	0.01886	0.447089
Basal metabolic rate	rs4751889	T	C	0.587	0.01765	0.00249	1.47e-12	0.0207	0.01843	0.261271
Basal metabolic rate	rs475591	C	T	0.578	0.01695	0.00249	9.56e-12	-0.01968	0.01852	0.287931
Basal metabolic rate	rs4776970	A	T	0.643	0.01949	0.00256	2.93e-14	0.01145	0.01886	0.543756
Basal metabolic rate	rs4778918	T	C	0.577	0.01559	0.00249	3.65e-10	0.02758	0.01856	0.137277
Basal metabolic rate	rs4804090	C	T	0.612	0.02027	0.00252	9.14e-16	-0.01378	0.02123	0.516184
Basal metabolic rate	rs4819021	T	C	0.525	0.01626	0.00246	3.86e-11	0.01943	0.01866	0.297661
Basal metabolic rate	rs4857330	T	C	0.449	0.01613	0.00247	6.56e-11	0.0008	0.01839	0.965118
Basal metabolic rate	rs4864766	G	T	0.191	0.01837	0.00313	4.2e-09	0.04989	0.02285	0.0290103
Basal metabolic rate	rs4865956	T	A	0.303	0.01557	0.00267	5.68e-09	-0.00063	0.01995	0.974682
Basal metabolic rate	rs4868125	G	C	0.58	0.01924	0.00249	1.06e-14	0.0422	0.01944	0.0298939
Basal metabolic rate	rs4870941	G	C	0.761	0.02598	0.00288	2e-19	-0.00184	0.02172	0.932617
Basal metabolic rate	rs4895917	C	T	0.678	0.01654	0.00263	3.1e-10	-0.03105	0.01958	0.112838
Basal metabolic rate	rs4917451	C	T	0.57	0.01426	0.00248	9.06e-09	0.00067	0.01828	0.970553
Basal metabolic rate	rs4940940	G	A	0.81	0.02092	0.00313	2.37e-11	0.03225	0.02281	0.157308
Basal metabolic rate	rs4980067	C	A	0.496	0.01752	0.00246	1.01e-12	-0.06571	0.01911	0.000583481
Basal metabolic rate	rs4985148	A	C	0.692	0.01731	0.00266	7.86e-11	0.01854	0.01971	0.34698
Basal metabolic rate	rs508347	T	C	0.299	0.02062	0.00268	1.52e-14	-0.02436	0.02011	0.225956
Basal metabolic rate	rs509035	A	G	0.319	0.0256	0.00264	2.66e-22	0.05113	0.01964	0.00925132
Basal metabolic rate	rs520829	G	T	0.474	0.02134	0.00246	4.13e-18	-0.02056	0.01878	0.273501
Basal metabolic rate	rs543874	G	A	0.208	0.04462	0.00303	3.66e-49	-0.03096	0.02291	0.17654
Basal metabolic rate	rs55681913	C	T	0.109	0.04099	0.00395	3.01e-25	0.00791	0.03126	0.800287
Basal metabolic rate	rs55726687	A	G	0.211	0.02439	0.00301	5.43e-16	-0.02977	0.02241	0.18408
Basal metabolic rate	rs55745040	T	G	0.828	0.01781	0.00325	4.41e-08	-0.01	0.0234	0.669263
Basal metabolic rate	rs557748	A	G	0.21	0.01765	0.00302	4.83e-09	0.0021	0.02207	0.924173
Basal metabolic rate	rs557951	G	T	0.313	0.01527	0.00265	8.07e-09	9e-05	0.01939	0.996456
Basal metabolic rate	rs55831773	C	T	0.802	0.02469	0.00308	1.2e-15	0.05138	0.02392	0.0316801
Basal metabolic rate	rs560505	A	G	0.633	0.01756	0.00255	5.53e-12	-0.00463	0.01874	0.804665
Basal metabolic rate	rs56161855	T	A	0.132	0.02454	0.00363	1.35e-11	0.04375	0.02684	0.10315
Basal metabolic rate	rs56169492	C	T	0.758	0.01705	0.00287	2.83e-09	-0.01769	0.02114	0.402668
Basal metabolic rate	rs56238630	T	C	0.971	0.06726	0.00736	6.73e-20	0.04535	0.05519	0.411266
Basal metabolic rate	rs56277911	C	T	0.903	0.02307	0.00415	2.8e-08	0.00921	0.03261	0.77761
Basal metabolic rate	rs56311196	C	T	0.861	0.02029	0.00355	1.1e-08	0.02369	0.02534	0.349849
Basal metabolic rate	rs57126421	A	G	0.764	0.01687	0.00289	5.69e-09	0.01374	0.02166	0.525897
Basal metabolic rate	rs57477602	A	G	0.047	0.04144	0.00583	1.2e-12	-0.00247	0.04489	0.956063
Basal metabolic rate	rs5752989	G	A	0.427	0.01625	0.00248	6.01e-11	0.02622	0.01827	0.151199
Basal metabolic rate	rs57635800	A	G	0.29	0.02187	0.00271	6.4e-16	0.01259	0.02084	0.545668
Basal metabolic rate	rs58895838	A	G	0.76	0.01601	0.00288	2.59e-08	0.03354	0.02122	0.113969
Basal metabolic rate	rs59066169	C	T	0.921	0.0258	0.00456	1.51e-08	0.02375	0.04741	0.616435
Basal metabolic rate	rs59985551	C	T	0.776	0.02871	0.00294	1.84e-22	0.00087	0.02139	0.967744
Basal metabolic rate	rs60077625	A	G	0.316	0.02197	0.00264	9.24e-17	-0.0656	0.01958	0.000809639
Basal metabolic rate	rs602364	T	C	0.283	0.01629	0.00273	2.32e-09	-0.00562	0.02018	0.780654
Basal metabolic rate	rs6026578	C	G	0.375	0.01459	0.00254	8.85e-09	0.03143	0.02015	0.118781
Basal metabolic rate	rs6031847	T	C	0.267	0.02066	0.00278	9.65e-14	0.02564	0.02033	0.207328
Basal metabolic rate	rs6050446	G	A	0.967	0.03898	0.00686	1.32e-08	-0.0386	0.05498	0.482658
Basal metabolic rate	rs607472	G	C	0.415	0.01801	0.00249	5.03e-13	0.04978	0.01884	0.00825008
Basal metabolic rate	rs6088638	C	T	0.175	0.02812	0.00323	3.2e-18	-0.03436	0.02463	0.162992
Basal metabolic rate	rs6096886	A	G	0.81	0.03062	0.00313	1.4e-22	-0.03903	0.02355	0.0974211
Basal metabolic rate	rs6124472	G	A	0.854	0.02484	0.00348	9.87e-13	0.00456	0.02598	0.860665
Basal metabolic rate	rs61729527	C	T	0.949	0.038	0.00558	9.39e-12	-0.04257	0.04677	0.362731
Basal metabolic rate	rs61765651	C	T	0.808	0.02346	0.00312	5.14e-14	0.00214	0.02395	0.928952
Basal metabolic rate	rs61791109	C	T	0.276	0.01605	0.00275	5.13e-09	0.0027	0.02005	0.892741
Basal metabolic rate	rs61849823	C	T	0.164	0.01833	0.00332	3.36e-08	-0.0121	0.02543	0.634257
Basal metabolic rate	rs61855849	G	A	0.742	0.01938	0.00281	5.2e-12	0.0123	0.02067	0.551984
Basal metabolic rate	rs61862463	G	A	0.024	0.04528	0.0081	2.3e-08	-0.08206	0.06207	0.186165
Basal metabolic rate	rs61947194	A	G	0.233	0.01881	0.0029	9.25e-11	-0.00677	0.02212	0.759441
Basal metabolic rate	rs62070645	C	A	0.731	0.03645	0.00277	1.58e-39	0.01692	0.02059	0.411271
Basal metabolic rate	rs62075854	C	T	0.62	0.01426	0.00253	1.74e-08	0.00611	0.01864	0.742953
Basal metabolic rate	rs62076130	G	A	0.93	0.02792	0.00481	6.71e-09	0.01287	0.03722	0.72952
Basal metabolic rate	rs62106258	T	C	0.952	0.0906	0.00572	1.64e-56	0.09047	0.04762	0.0574338
Basal metabolic rate	rs62127683	T	C	0.23	0.01917	0.00292	5.04e-11	0.00962	0.02222	0.665086
Basal metabolic rate	rs62130981	C	T	0.617	0.01387	0.00253	4.07e-08	0.03807	0.01935	0.0491623
Basal metabolic rate	rs62234801	C	T	0.281	0.01761	0.00273	1.16e-10	-0.0062	0.02011	0.757785
Basal metabolic rate	rs62246314	A	G	0.101	0.02444	0.00407	1.96e-09	-0.00924	0.0297	0.75578
Basal metabolic rate	rs6235	G	C	0.268	0.02557	0.00277	3.06e-20	0.0215	0.02038	0.291339
Basal metabolic rate	rs62365724	C	T	0.378	0.0179	0.00253	1.63e-12	0.00929	0.01864	0.618396
Basal metabolic rate	rs62395828	A	G	0.954	0.03569	0.00586	1.17e-09	-0.01557	0.04239	0.713405
Basal metabolic rate	rs62396185	G	C	0.744	0.03804	0.00281	1.13e-41	-0.00125	0.02041	0.951183
Basal metabolic rate	rs62442203	G	C	0.596	0.01544	0.0025	6.9e-10	0.00956	0.01857	0.606621
Basal metabolic rate	rs62466110	T	C	0.934	0.03391	0.00494	6.91e-12	-0.00377	0.04499	0.933272
Basal metabolic rate	rs62477684	C	T	0.58	0.01424	0.00249	1.05e-08	-0.02732	0.01906	0.151785
Basal metabolic rate	rs62515433	T	A	0.222	0.03066	0.00295	3.06e-25	-0.03028	0.02262	0.180588
Basal metabolic rate	rs62621197	C	T	0.964	0.05876	0.0066	5.51e-19	0.00511	0.05651	0.927915
Basal metabolic rate	rs62621812	A	G	0.021	0.06944	0.00854	4.38e-16	0.10054	0.06015	0.0946277
Basal metabolic rate	rs629710	C	A	0.721	0.01512	0.00274	3.36e-08	0.01439	0.0214	0.501306
Basal metabolic rate	rs632224	A	G	0.573	0.01686	0.00248	1.12e-11	-0.02056	0.01841	0.263948
Basal metabolic rate	rs64388	C	G	0.282	0.01782	0.00273	6.65e-11	-0.02815	0.02165	0.193559
Basal metabolic rate	rs6445198	G	T	0.583	0.01577	0.00249	2.45e-10	0.00695	0.01847	0.706776
Basal metabolic rate	rs6460270	G	C	0.216	0.01796	0.00298	1.79e-09	0.01192	0.0227	0.59937
Basal metabolic rate	rs6489159	A	G	0.739	0.02718	0.0028	2.42e-22	0.01616	0.02074	0.435838
Basal metabolic rate	rs6511690	C	T	0.829	0.01826	0.00326	2.18e-08	-0.01756	0.0241	0.466083
Basal metabolic rate	rs652112	C	T	0.104	0.02763	0.00402	6.38e-12	0.07255	0.02947	0.0138179
Basal metabolic rate	rs6563808	T	C	0.264	0.01623	0.00279	5.64e-09	0.01468	0.02038	0.471411
Basal metabolic rate	rs6567160	C	T	0.234	0.07059	0.0029	7.12e-131	0.03135	0.02118	0.13883
Basal metabolic rate	rs6570509	G	T	0.715	0.02818	0.00272	4.18e-25	-0.04759	0.02005	0.0176414
Basal metabolic rate	rs6598540	A	G	0.723	0.02111	0.00275	1.52e-14	-0.00285	0.02075	0.890703
Basal metabolic rate	rs662115	T	C	0.448	0.01358	0.00247	3.9e-08	0.00092	0.01822	0.959921
Basal metabolic rate	rs6753852	G	A	0.301	0.01849	0.00268	5.08e-12	-0.04711	0.0203	0.0202913
Basal metabolic rate	rs676105	C	T	0.305	0.02113	0.00267	2.32e-15	-0.01251	0.02011	0.533898
Basal metabolic rate	rs6762578	A	G	0.778	0.0251	0.00296	2.11e-17	-0.0107	0.02272	0.637697
Basal metabolic rate	rs6762851	T	C	0.644	0.02051	0.00257	1.3e-15	-0.01422	0.01892	0.452184
Basal metabolic rate	rs67631072	C	T	0.444	0.01498	0.00247	1.38e-09	0.05511	0.01998	0.0058167
Basal metabolic rate	rs676845	A	C	0.311	0.01531	0.00265	7.97e-09	0.03553	0.02172	0.10195
Basal metabolic rate	rs6779752	G	A	0.36	0.02293	0.00256	3.34e-19	0.01381	0.01875	0.46151
Basal metabolic rate	rs6792892	C	T	0.533	0.02437	0.00246	4.26e-23	0.04826	0.01806	0.0075401
Basal metabolic rate	rs68106312	A	G	0.097	0.03254	0.00415	4.79e-15	0.01858	0.03193	0.56068
Basal metabolic rate	rs68156080	A	G	0.727	0.01604	0.00276	5.95e-09	0.01844	0.02074	0.37374
Basal metabolic rate	rs6821305	C	A	0.397	0.01975	0.00251	3.62e-15	0.02336	0.01851	0.207121
Basal metabolic rate	rs6860245	C	G	0.248	0.02288	0.00284	8.64e-16	-0.00666	0.02121	0.753625
Basal metabolic rate	rs6867471	C	T	0.639	0.01459	0.00256	1.15e-08	-0.0458	0.01977	0.0205221
Basal metabolic rate	rs6874142	G	T	0.111	0.02975	0.0039	2.51e-14	-0.03172	0.03478	0.361769
Basal metabolic rate	rs6890684	A	G	0.479	0.01581	0.00246	1.3e-10	-0.0239	0.0189	0.205985
Basal metabolic rate	rs6899155	T	C	0.555	0.02072	0.00247	5.18e-17	0.00528	0.01844	0.774781
Basal metabolic rate	rs6902789	A	G	0.37	0.01579	0.00255	5.49e-10	0.00404	0.01898	0.831436
Basal metabolic rate	rs6918737	T	A	0.765	0.01711	0.0029	3.53e-09	-0.00442	0.02151	0.8373
Basal metabolic rate	rs6927500	A	G	0.488	0.02702	0.00246	4.07e-28	-0.00024	0.01819	0.989595
Basal metabolic rate	rs6950388	A	G	0.795	0.02154	0.00304	1.47e-12	-0.01003	0.02547	0.693843
Basal metabolic rate	rs6951489	A	G	0.173	0.02582	0.00325	2.01e-15	0.0054	0.02761	0.844792
Basal metabolic rate	rs7014106	T	C	0.241	0.02154	0.00287	6.26e-14	-0.03283	0.02078	0.1141
Basal metabolic rate	rs7017463	G	A	0.488	0.01438	0.00246	4.93e-09	0.00142	0.01824	0.938149
Basal metabolic rate	rs7032363	C	T	0.193	0.02406	0.00311	1.08e-14	0.02609	0.02282	0.252946
Basal metabolic rate	rs7033487	T	C	0.801	0.03662	0.00307	1.06e-32	0.00427	0.02265	0.850587
Basal metabolic rate	rs703593	A	G	0.519	0.01847	0.00246	5.73e-14	-0.00724	0.01808	0.688986
Basal metabolic rate	rs704076	A	C	0.191	0.01802	0.00313	8.19e-09	-0.00778	0.0231	0.736354
Basal metabolic rate	rs705159	A	G	0.451	0.01401	0.00247	1.39e-08	-0.02943	0.01817	0.105413
Basal metabolic rate	rs7072873	C	T	0.461	0.01785	0.00246	4.39e-13	-0.00628	0.01805	0.727946
Basal metabolic rate	rs7077783	C	T	0.856	0.02321	0.0035	3.32e-11	-0.00215	0.02659	0.935495
Basal metabolic rate	rs7129320	G	A	0.832	0.035	0.00328	1.61e-26	0.03489	0.02574	0.175158
Basal metabolic rate	rs71301804	A	C	0.096	0.02583	0.00416	5.45e-10	-0.01934	0.03067	0.528343
Basal metabolic rate	rs7132908	A	G	0.384	0.02861	0.00253	9.77e-30	0.02767	0.01865	0.137826
Basal metabolic rate	rs7134283	G	A	0.716	0.01998	0.00272	2.28e-13	0.02252	0.02074	0.277377
Basal metabolic rate	rs7138383	G	A	0.747	0.01779	0.00282	2.97e-10	-0.02501	0.02075	0.228034
Basal metabolic rate	rs71385734	T	G	0.831	0.03766	0.00327	1.3e-30	-0.01105	0.03606	0.759302
Basal metabolic rate	rs7141420	T	C	0.514	0.02063	0.00246	4.64e-17	-0.00508	0.01808	0.778731
Basal metabolic rate	rs714785	A	G	0.038	0.03592	0.00643	2.34e-08	0.07932	0.04927	0.107443
Basal metabolic rate	rs71484923	G	T	0.185	0.01787	0.00317	1.67e-08	-0.00949	0.02395	0.691867
Basal metabolic rate	rs7152091	A	C	0.428	0.01386	0.00248	2.36e-08	0.01568	0.01833	0.392509
Basal metabolic rate	rs7159668	A	G	0.284	0.01634	0.00273	2.03e-09	0.00296	0.02021	0.883449
Basal metabolic rate	rs71656155	C	T	0.31	0.01706	0.00266	1.36e-10	0.01545	0.01993	0.438235
Basal metabolic rate	rs7173751	A	G	0.448	0.01598	0.00247	9.8e-11	-0.00418	0.01837	0.820176
Basal metabolic rate	rs7184768	A	G	0.413	0.01548	0.00249	5.43e-10	0.01259	0.01854	0.497332
Basal metabolic rate	rs7208285	G	A	0.473	0.01781	0.00246	4.52e-13	-0.02552	0.01819	0.160601
Basal metabolic rate	rs7216472	A	G	0.614	0.01853	0.00252	2.07e-13	-0.00288	0.01964	0.883313
Basal metabolic rate	rs7218001	A	C	0.188	0.01994	0.00314	2.24e-10	-0.0491	0.02288	0.0318595
Basal metabolic rate	rs7218014	C	T	0.197	0.01845	0.00309	2.38e-09	0.05487	0.02232	0.0139655
Basal metabolic rate	rs7220854	C	T	0.65	0.01604	0.00258	4.77e-10	0.01233	0.01924	0.521452
Basal metabolic rate	rs7226064	A	G	0.571	0.01385	0.00248	2.39e-08	0.01158	0.01855	0.532423
Basal metabolic rate	rs7230581	A	G	0.834	0.02434	0.0033	1.74e-13	-0.0003	0.02446	0.990342
Basal metabolic rate	rs723149	A	G	0.436	0.01913	0.00248	1.13e-14	-0.00657	0.01863	0.724111
Basal metabolic rate	rs7235010	A	G	0.784	0.04151	0.00298	5.82e-44	-0.03764	0.02223	0.0904105
Basal metabolic rate	rs724016	G	A	0.447	0.04665	0.00247	1.51e-79	-0.0039	0.01838	0.83196
Basal metabolic rate	rs7248205	C	T	0.398	0.02017	0.00251	9.35e-16	-0.01908	0.01878	0.309602
Basal metabolic rate	rs7261425	C	G	0.722	0.01732	0.00274	2.62e-10	-0.0508	0.02026	0.0121836
Basal metabolic rate	rs726547	G	A	0.955	0.03293	0.00593	2.78e-08	-0.02832	0.03011	0.346908
Basal metabolic rate	rs72656010	T	C	0.869	0.05269	0.00364	2.03e-47	-0.03059	0.02675	0.252729
Basal metabolic rate	rs72664840	C	T	0.822	0.02026	0.00321	2.83e-10	0.04701	0.02352	0.0456269
Basal metabolic rate	rs72675793	C	T	0.789	0.01755	0.00301	5.72e-09	0.00121	0.0228	0.957528
Basal metabolic rate	rs72713946	G	A	0.984	0.05473	0.00983	2.57e-08	-0.03032	0.09048	0.737519
Basal metabolic rate	rs72755233	G	A	0.887	0.02424	0.00388	4.23e-10	0.03735	0.03398	0.271741
Basal metabolic rate	rs72756476	T	C	0.859	0.02289	0.00353	8.51e-11	-0.00266	0.02892	0.926708
Basal metabolic rate	rs72801843	A	T	0.302	0.02413	0.00268	1.89e-19	-0.00743	0.01983	0.707781
Basal metabolic rate	rs72885917	A	C	0.749	0.03353	0.00283	2.52e-32	-0.02096	0.03003	0.485318
Basal metabolic rate	rs73013411	A	C	0.131	0.02259	0.00364	5.71e-10	-0.02126	0.02724	0.435077
Basal metabolic rate	rs73052033	T	C	0.816	0.02623	0.00317	1.27e-16	0.05293	0.02408	0.0279099
Basal metabolic rate	rs730536	G	C	0.29	0.01508	0.00271	2.54e-08	-0.0288	0.02041	0.158109
Basal metabolic rate	rs7305516	A	G	0.504	0.0164	0.00246	2.51e-11	7e-05	0.01852	0.996966
Basal metabolic rate	rs73057171	G	A	0.974	0.04244	0.00778	4.83e-08	0.05267	0.06276	0.401363
Basal metabolic rate	rs73163931	G	A	0.105	0.02297	0.004	9.73e-09	0.01831	0.02996	0.541142
Basal metabolic rate	rs73175572	G	A	0.112	0.04246	0.00389	1.09e-27	-0.03005	0.02891	0.298604
Basal metabolic rate	rs73199010	A	G	0.086	0.02809	0.00438	1.38e-10	-0.02807	0.03388	0.407365
Basal metabolic rate	rs7326480	A	G	0.181	0.01849	0.00319	6.6e-09	0.00345	0.0232	0.881699
Basal metabolic rate	rs7338963	A	G	0.799	0.02323	0.00307	3.71e-14	0.00394	0.02309	0.864552
Basal metabolic rate	rs7339203	C	T	0.301	0.01508	0.00268	1.83e-08	0.0173	0.01968	0.379476
Basal metabolic rate	rs735241	G	A	0.255	0.01825	0.00282	9.6e-11	0.06029	0.02107	0.00421303
Basal metabolic rate	rs73601548	T	C	0.114	0.0217	0.00387	1.98e-08	0.0133	0.02865	0.642474
Basal metabolic rate	rs73619441	T	G	0.859	0.02527	0.00353	8.48e-13	0.02693	0.0256	0.292772
Basal metabolic rate	rs7377083	A	C	0.431	0.0148	0.00248	2.42e-09	-0.00148	0.01885	0.937466
Basal metabolic rate	rs73966422	G	C	0.122	0.02142	0.00375	1.1e-08	-0.0382	0.02746	0.164181
Basal metabolic rate	rs7396827	T	C	0.464	0.01437	0.00246	5.42e-09	0.03994	0.0185	0.0308733
Basal metabolic rate	rs74411434	T	C	0.077	0.02845	0.00461	6.55e-10	-0.04136	0.04085	0.31123
Basal metabolic rate	rs7442885	C	G	0.79	0.02599	0.00302	6.75e-18	-0.02369	0.0218	0.277262
Basal metabolic rate	rs74494415	C	T	0.96	0.04559	0.00626	3.13e-13	0.03732	0.0458	0.415179
Basal metabolic rate	rs7460093	A	G	0.536	0.01498	0.00246	1.19e-09	0.0008	0.01924	0.967011
Basal metabolic rate	rs74796687	T	C	0.976	0.04617	0.00796	6.76e-09	-0.01469	0.07007	0.833934
Basal metabolic rate	rs748457	A	G	0.411	0.0157	0.0025	3.17e-10	-0.01379	0.01906	0.469187
Basal metabolic rate	rs7498798	G	A	0.356	0.01813	0.00257	1.61e-12	0.01879	0.02045	0.358193
Basal metabolic rate	rs75406471	A	G	0.156	0.01869	0.00339	3.44e-08	-0.02912	0.02523	0.248316
Basal metabolic rate	rs755481	G	T	0.466	0.01446	0.00246	4.27e-09	0.02784	0.0183	0.128239
Basal metabolic rate	rs75571707	A	T	0.052	0.03265	0.00556	4.24e-09	0.05744	0.04111	0.1623
Basal metabolic rate	rs7559547	T	C	0.826	0.05332	0.00324	6.86e-61	-0.02376	0.02355	0.31291
Basal metabolic rate	rs757558	G	T	0.845	0.02734	0.00339	7.58e-16	0.02279	0.02615	0.38343
Basal metabolic rate	rs757608	A	G	0.33	0.02285	0.00261	2.16e-18	0.0254	0.01933	0.188913
Basal metabolic rate	rs758142	G	A	0.488	0.01415	0.00246	8.53e-09	0.03605	0.0183	0.0488389
Basal metabolic rate	rs76098726	C	T	0.079	0.03272	0.00454	5.86e-13	0.0182	0.03617	0.614794
Basal metabolic rate	rs76193355	T	G	0.071	0.02718	0.0048	1.47e-08	0.08127	0.03961	0.0401977
Basal metabolic rate	rs7620978	T	C	0.266	0.01672	0.00278	1.82e-09	-0.02033	0.0215	0.34443
Basal metabolic rate	rs76364830	G	A	0.937	0.03281	0.00507	9.34e-11	-0.00646	0.04072	0.873854
Basal metabolic rate	rs76513770	T	C	0.871	0.02742	0.00366	7.26e-14	-0.00022	0.02823	0.993818
Basal metabolic rate	rs76520574	C	T	0.959	0.03579	0.00622	8.67e-09	0.05396	0.05017	0.282132
Basal metabolic rate	rs765875	C	T	0.512	0.01607	0.00246	6.26e-11	0.022	0.0181	0.224202
Basal metabolic rate	rs76798800	T	G	0.267	0.03448	0.00278	2.14e-35	-0.05128	0.02928	0.0798736
Basal metabolic rate	rs768023	A	G	0.629	0.03066	0.00254	1.69e-33	-0.00214	0.01868	0.908853
Basal metabolic rate	rs76895963	G	T	0.019	0.14911	0.00893	1.45e-62	-0.04241	0.06922	0.540075
Basal metabolic rate	rs76929617	A	G	0.961	0.05655	0.00636	5.77e-19	-0.02231	0.06249	0.721056
Basal metabolic rate	rs7702240	G	A	0.769	0.01675	0.00291	9.13e-09	-0.01516	0.02181	0.487073
Basal metabolic rate	rs77234976	G	C	0.146	0.02266	0.00348	7.84e-11	0.03141	0.02543	0.216921
Basal metabolic rate	rs7730885	G	A	0.371	0.02402	0.00254	3.41e-21	0.0066	0.01901	0.728605
Basal metabolic rate	rs7731023	G	A	0.576	0.01374	0.00249	3.25e-08	-0.01612	0.01872	0.389145
Basal metabolic rate	rs77336558	C	T	0.889	0.02631	0.00391	1.79e-11	-0.02714	0.02951	0.357704
Basal metabolic rate	rs7740107	T	A	0.264	0.04383	0.00278	8.24e-56	-0.00703	0.02083	0.735679
Basal metabolic rate	rs7754048	A	G	0.554	0.01741	0.00247	1.86e-12	0.02901	0.02435	0.233407
Basal metabolic rate	rs7781964	A	G	0.184	0.019	0.00317	1.99e-09	0.01287	0.02262	0.569443
Basal metabolic rate	rs77927866	A	G	0.314	0.01628	0.00265	7.9e-10	-0.01944	0.02068	0.347192
Basal metabolic rate	rs77929895	T	C	0.912	0.0252	0.00433	5.93e-09	0.02891	0.03114	0.353288
Basal metabolic rate	rs779933	G	A	0.567	0.01357	0.00248	4.4e-08	-0.03571	0.01838	0.0520079
Basal metabolic rate	rs7815955	A	T	0.798	0.02566	0.00306	4.68e-17	0.06326	0.02299	0.0059244
Basal metabolic rate	rs78378222	G	T	0.013	0.13116	0.01102	1.21e-32	0.92509	0.06784	2.4e-42
Basal metabolic rate	rs78414776	C	T	0.988	0.07135	0.01148	5.21e-10	0.03724	0.10016	0.710002
Basal metabolic rate	rs7845090	G	A	0.289	0.01973	0.00271	3.32e-13	-0.02287	0.02009	0.255012
Basal metabolic rate	rs78470967	A	T	0.043	0.03714	0.00607	9.44e-10	0.0919	0.04996	0.0658667
Basal metabolic rate	rs78500700	A	T	0.043	0.03379	0.00608	2.67e-08	-0.0253	0.05014	0.613851
Basal metabolic rate	rs7858917	A	T	0.297	0.01799	0.00269	2.23e-11	0.01203	0.01976	0.542696
Basal metabolic rate	rs78812993	G	C	0.948	0.03197	0.00552	6.97e-09	-0.03699	0.04465	0.407396
Basal metabolic rate	rs78818722	T	C	0.067	0.03515	0.0049	7.43e-13	0.04593	0.04264	0.281343
Basal metabolic rate	rs78855927	T	C	0.053	0.03054	0.0055	2.74e-08	-0.07239	0.0419	0.0840656
Basal metabolic rate	rs78924007	G	C	0.082	0.02492	0.00448	2.56e-08	-0.00421	0.03554	0.905656
Basal metabolic rate	rs7902690	G	A	0.138	0.01951	0.00356	4.33e-08	-0.00376	0.02609	0.885287
Basal metabolic rate	rs7930275	T	C	0.221	0.01668	0.00296	1.74e-08	0.02331	0.02317	0.314369
Basal metabolic rate	rs79451365	C	T	0.014	0.06106	0.01039	4.18e-09	-0.06654	0.08155	0.41454
Basal metabolic rate	rs7948120	C	T	0.741	0.01613	0.0028	8.77e-09	0.01687	0.02161	0.434965
Basal metabolic rate	rs7952436	C	T	0.917	0.05124	0.00445	1.03e-30	-0.03854	0.04048	0.341051
Basal metabolic rate	rs7962636	T	C	0.352	0.01608	0.00257	4.06e-10	-0.02246	0.01925	0.243129
Basal metabolic rate	rs7977788	A	G	0.225	0.03948	0.00294	4.74e-41	-0.00221	0.02166	0.918724
Basal metabolic rate	rs79780963	T	C	0.076	0.02997	0.00463	9.7e-11	-0.02553	0.02742	0.351809
Basal metabolic rate	rs79883557	C	T	0.919	0.02539	0.0045	1.69e-08	-0.02103	0.03285	0.522101
Basal metabolic rate	rs7994814	T	C	0.421	0.01551	0.00249	4.6e-10	0.0171	0.02133	0.422827
Basal metabolic rate	rs8007058	A	G	0.225	0.01625	0.00294	3.32e-08	0.01811	0.02139	0.397273
Basal metabolic rate	rs8019890	A	C	0.53	0.01524	0.00246	5.9e-10	0.01696	0.01872	0.365025
Basal metabolic rate	rs8033416	A	G	0.238	0.01588	0.00289	3.74e-08	0.02194	0.02206	0.319906
Basal metabolic rate	rs8035410	C	G	0.832	0.01924	0.00329	4.73e-09	0.02034	0.0264	0.440948
Basal metabolic rate	rs8059189	G	A	0.599	0.01493	0.00251	2.56e-09	0.00563	0.01884	0.765198
Basal metabolic rate	rs8067165	G	C	0.605	0.01499	0.00251	2.47e-09	0.00092	0.01902	0.961582
Basal metabolic rate	rs808982	G	T	0.757	0.01608	0.00286	1.98e-08	0.01036	0.02135	0.62746
Basal metabolic rate	rs8091287	T	C	0.768	0.01606	0.00291	3.37e-08	-0.01426	0.02562	0.577744
Basal metabolic rate	rs8101959	T	C	0.538	0.01353	0.00246	4.04e-08	0.00497	0.01829	0.785873
Basal metabolic rate	rs8132491	G	A	0.688	0.01556	0.00265	4.35e-09	-0.00233	0.0208	0.910952
Basal metabolic rate	rs815335	T	C	0.371	0.01599	0.00254	3.27e-10	0.01937	0.01898	0.307368
Basal metabolic rate	rs817300	G	A	0.925	0.03888	0.00466	7.3e-17	0.01182	0.03671	0.747521
Basal metabolic rate	rs817566	T	C	0.415	0.01538	0.00249	6.96e-10	-0.00714	0.01827	0.695992
Basal metabolic rate	rs822549	C	T	0.269	0.0179	0.00277	1.07e-10	-0.00066	0.0208	0.974603
Basal metabolic rate	rs836519	T	C	0.196	0.01988	0.00309	1.33e-10	0.00095	0.02256	0.966277
Basal metabolic rate	rs847151	A	G	0.344	0.01475	0.00259	1.17e-08	-0.02154	0.01948	0.268891
Basal metabolic rate	rs861491	T	C	0.661	0.01732	0.00259	2.49e-11	-0.02326	0.01926	0.227053
Basal metabolic rate	rs868554	G	C	0.24	0.02116	0.00287	1.84e-13	0.00973	0.02147	0.650432
Basal metabolic rate	rs876531	C	T	0.544	0.01626	0.00247	4.29e-11	0.02932	0.02055	0.153765
Basal metabolic rate	rs9266225	T	C	0.696	0.0231	0.00267	5.11e-18	0.01866	0.02446	0.445647
Basal metabolic rate	rs926779	A	G	0.274	0.01512	0.00276	4.1e-08	-0.00348	0.02005	0.862139
Basal metabolic rate	rs9274351	T	A	0.814	0.01909	0.00315	1.44e-09	0.02005	0.0345	0.561234
Basal metabolic rate	rs9295	A	G	0.295	0.01821	0.00269	1.39e-11	-0.00908	0.02001	0.650066
Basal metabolic rate	rs9302428	G	C	0.637	0.0177	0.00255	4.19e-12	0.02367	0.01859	0.202913
Basal metabolic rate	rs9321191	T	C	0.802	0.01691	0.00308	4.16e-08	0.02057	0.02267	0.364056
Basal metabolic rate	rs9327336	C	T	0.345	0.01612	0.00258	4.45e-10	0.00862	0.01925	0.654245
Basal metabolic rate	rs9328930	T	C	0.374	0.0158	0.00254	4.79e-10	0.08319	0.01869	8.52e-06
Basal metabolic rate	rs9341808	C	A	0.52	0.01896	0.00246	1.27e-14	0.01023	0.01812	0.572515
Basal metabolic rate	rs9357471	T	C	0.38	0.01456	0.00253	8.79e-09	-0.02402	0.01881	0.201501
Basal metabolic rate	rs9362662	A	G	0.476	0.01504	0.00246	9.62e-10	-0.02185	0.01828	0.232026
Basal metabolic rate	rs937482	A	G	0.532	0.01687	0.00246	7.29e-12	-0.05375	0.0182	0.00314191
Basal metabolic rate	rs9379084	G	A	0.883	0.02136	0.00382	2.24e-08	0.02207	0.02954	0.45502
Basal metabolic rate	rs9388490	T	C	0.437	0.0322	0.00248	1.17e-38	0.00392	0.01867	0.833692
Basal metabolic rate	rs9392371	T	C	0.202	0.01983	0.00306	9.2e-11	0.00092	0.0223	0.966986
Basal metabolic rate	rs9397403	T	C	0.334	0.01603	0.00261	7.6e-10	-0.01726	0.01925	0.370014
Basal metabolic rate	rs946197	C	G	0.229	0.02364	0.00293	6.39e-16	-0.02288	0.02139	0.284813
Basal metabolic rate	rs9496567	A	G	0.242	0.01585	0.00287	3.2e-08	0.00956	0.02228	0.66783
Basal metabolic rate	rs9512696	G	A	0.662	0.01593	0.0026	8.54e-10	-0.00322	0.01924	0.867055
Basal metabolic rate	rs951366	C	T	0.396	0.02135	0.00251	1.9e-17	-0.00629	0.01866	0.736023
Basal metabolic rate	rs9525588	G	A	0.589	0.01605	0.0025	1.28e-10	0.01249	0.01844	0.498109
Basal metabolic rate	rs9532583	T	G	0.712	0.01716	0.00271	2.55e-10	0.01774	0.02002	0.37554
Basal metabolic rate	rs9540493	A	G	0.456	0.01401	0.00247	1.36e-08	-0.00378	0.0189	0.841459
Basal metabolic rate	rs9562770	C	G	0.384	0.01409	0.00253	2.45e-08	-0.02027	0.0187	0.278338
Basal metabolic rate	rs968821	G	C	0.664	0.01746	0.0026	1.9e-11	-0.02105	0.01933	0.276113
Basal metabolic rate	rs9748337	A	G	0.249	0.01551	0.00284	4.77e-08	0.0351	0.02043	0.0857137
Basal metabolic rate	rs9788550	G	C	0.752	0.01876	0.00285	4.39e-11	-0.01407	0.02109	0.504715
Basal metabolic rate	rs981002	T	A	0.733	0.01596	0.00278	9.12e-09	0.01113	0.0207	0.590759
Basal metabolic rate	rs9813198	G	A	0.493	0.01651	0.00246	1.85e-11	0.02214	0.01858	0.233398
Basal metabolic rate	rs9827823	T	C	0.848	0.01979	0.00342	7.48e-09	-0.03947	0.02578	0.125745
Basal metabolic rate	rs9858533	A	G	0.443	0.01424	0.00247	8.58e-09	0.0156	0.01834	0.395089
Basal metabolic rate	rs9861443	C	A	0.714	0.01959	0.00272	5.68e-13	0.05194	0.0213	0.0147523
Basal metabolic rate	rs9888189	T	C	0.145	0.02399	0.00349	6.2e-12	0.01811	0.0272	0.505475
Basal metabolic rate	rs992105	A	C	0.837	0.01842	0.00333	3.15e-08	-0.02751	0.02463	0.264036
Basal metabolic rate	rs9921107	T	G	0.273	0.01699	0.00276	7.15e-10	-0.01043	0.02024	0.606264
Basal metabolic rate	rs9929715	G	C	0.602	0.0153	0.00251	1.09e-09	-0.02865	0.02018	0.15576
Basal metabolic rate	rs9931967	T	G	0.502	0.01504	0.00246	9.29e-10	-0.00563	0.01953	0.773207
Basal metabolic rate	rs9948863	G	A	0.528	0.01461	0.00246	2.89e-09	-0.00832	0.01839	0.650903
Basal metabolic rate	rs9960148	G	T	0.607	0.01396	0.00251	2.86e-08	-0.00492	0.01878	0.793442
Basal metabolic rate	rs9985795	T	C	0.519	0.0145	0.00246	3.69e-09	0.00533	0.01807	0.768157
Beta-hydroxyisovalerate	rs10945649	A	T	0.129	0.14971	0.02542	4.29e-09	0.02639	0.02615	0.312842
Birth weight	rs1015521	T	G	0.327	0.02513	0.00343	2.34e-13	-0.00233	0.01901	0.90226
Birth weight	rs10440833	T	A	0.737	0.03508	0.00365	7.92e-22	0.03099	0.02033	0.127538
Birth weight	rs10505073	C	G	0.18	0.02714	0.00419	9.33e-11	0.02524	0.02365	0.286001
Birth weight	rs1056204	C	A	0.305	0.03074	0.00349	1.44e-18	0.04231	0.01963	0.0311093
Birth weight	rs1056567	G	A	0.678	0.02037	0.00344	3.38e-09	0.01093	0.01964	0.577809
Birth weight	rs10823318	T	A	0.69	0.03034	0.00348	2.88e-18	0.03297	0.01943	0.0897947
Birth weight	rs10883846	C	T	0.604	0.02623	0.00329	1.58e-15	-0.02135	0.01873	0.254428
Birth weight	rs10985827	G	T	0.139	0.03284	0.00466	1.79e-12	0.05073	0.02721	0.0622461
Birth weight	rs11042596	T	G	0.336	0.02492	0.00341	2.65e-13	-0.01436	0.02	0.472933
Birth weight	rs11176006	A	G	0.283	0.02259	0.00357	2.54e-10	-0.00908	0.02046	0.657238
Birth weight	rs11187143	A	G	0.38	0.02382	0.00332	6.68e-13	-0.0087	0.01887	0.644835
Birth weight	rs11187838	A	G	0.432	0.02136	0.00325	4.85e-11	0.0014	0.01831	0.939096
Birth weight	rs11225170	C	T	0.361	0.01969	0.00335	4.12e-09	-0.00547	0.01945	0.778652
Birth weight	rs116707877	C	T	0.981	0.06944	0.01166	2.6e-09	-0.00785	0.07525	0.91688
Birth weight	rs11698914	C	G	0.226	0.03035	0.00384	2.92e-15	-0.00475	0.02187	0.828033
Birth weight	rs11708067	G	A	0.246	0.03792	0.00373	3.27e-24	-0.015	0.02204	0.495986
Birth weight	rs12205495	A	T	0.218	0.0295	0.0039	3.71e-14	-0.01274	0.02221	0.566117
Birth weight	rs12206634	A	G	0.122	0.04002	0.00492	4.22e-16	-0.00145	0.02761	0.958027
Birth weight	rs12534093	T	A	0.756	0.03423	0.00374	6.35e-20	-0.01711	0.02158	0.427836
Birth weight	rs12679821	T	C	0.481	0.01886	0.00322	4.8e-09	-0.02236	0.01813	0.21757
Birth weight	rs12713004	G	A	0.726	0.02337	0.00361	9.24e-11	0.05074	0.02055	0.0135221
Birth weight	rs12889267	A	G	0.831	0.02724	0.0043	2.31e-10	-0.01207	0.0248	0.626512
Birth weight	rs13322435	A	G	0.598	0.04689	0.00328	2.6e-46	-0.02201	0.01857	0.235874
Birth weight	rs1374205	C	T	0.7	0.04315	0.00351	1.04e-34	0.00411	0.02046	0.840643
Birth weight	rs150138294	A	G	0.038	0.06912	0.00839	1.78e-16	-0.0088	0.04503	0.845114
Birth weight	rs1801253	C	G	0.738	0.02889	0.00366	2.85e-15	0.00894	0.02052	0.663181
Birth weight	rs181428649	A	T	0.017	0.0899	0.01248	5.94e-13	-0.07811	0.09431	0.407552
Birth weight	rs2071382	C	T	0.526	0.01782	0.00322	3.21e-08	-0.02122	0.0252	0.399647
Birth weight	rs2163167	T	C	0.441	0.01806	0.00324	2.52e-08	-0.00066	0.01826	0.970961
Birth weight	rs222852	A	G	0.569	0.03515	0.00325	2.82e-27	-0.01004	0.01842	0.585624
Birth weight	rs2296528	C	G	0.631	0.01986	0.00333	2.6e-09	-2e-05	0.02589	0.999475
Birth weight	rs2344500	G	A	0.511	0.0222	0.00322	5.36e-12	-0.00992	0.01826	0.586954
Birth weight	rs2423514	G	A	0.463	0.01982	0.00323	8.18e-10	0.00034	0.01827	0.985012
Birth weight	rs258781	G	A	0.81	0.02295	0.0041	2.18e-08	0.01836	0.02368	0.438173
Birth weight	rs2608029	G	C	0.333	0.01911	0.00342	2.22e-08	0.02288	0.0191	0.230989
Birth weight	rs2645715	G	A	0.552	0.01849	0.00324	1.1e-08	9e-05	0.0183	0.996261
Birth weight	rs2647873	A	G	0.519	0.01894	0.00322	4.08e-09	0.00168	0.01816	0.92642
Birth weight	rs28366133	C	T	0.634	0.01827	0.00334	4.45e-08	0.00693	0.01881	0.712744
Birth weight	rs28378473	T	C	0.265	0.03061	0.00364	4.55e-17	-0.05658	0.02264	0.0124435
Birth weight	rs28457693	G	A	0.107	0.04442	0.0052	1.37e-17	0.07472	0.02993	0.0125373
Birth weight	rs28477757	A	G	0.096	0.03196	0.00546	4.95e-09	0.06018	0.03327	0.0704575
Birth weight	rs2901307	T	C	0.469	0.01987	0.00322	7.26e-10	0.01959	0.01822	0.282216
Birth weight	rs3184504	C	T	0.518	0.03031	0.00322	4.82e-21	0.01261	0.01817	0.487527
Birth weight	rs339969	A	C	0.615	0.01904	0.00331	8.54e-09	0.02538	0.01863	0.17308
Birth weight	rs34712412	A	G	0.492	0.01856	0.00322	8.08e-09	0.01023	0.01854	0.58112
Birth weight	rs34844754	A	G	0.699	0.02099	0.00351	2.18e-09	-0.02291	0.01982	0.247678
Birth weight	rs35502362	T	C	0.346	0.01867	0.00338	3.39e-08	0.01375	0.01913	0.472271
Birth weight	rs36101267	A	G	0.249	0.02116	0.00372	1.33e-08	-0.00745	0.02143	0.728003
Birth weight	rs36112366	T	G	0.891	0.02858	0.00515	2.96e-08	-0.04553	0.0289	0.115126
Birth weight	rs3810232	A	C	0.593	0.01788	0.00328	4.78e-08	-0.02636	0.01884	0.161717
Birth weight	rs4078443	C	T	0.746	0.02213	0.0037	2.18e-09	0.0304	0.02377	0.200982
Birth weight	rs41311445	A	C	0.903	0.03442	0.00544	2.51e-10	-0.06358	0.03123	0.0417482
Birth weight	rs4144829	C	T	0.262	0.03176	0.00366	4.09e-18	0.03055	0.02076	0.141042
Birth weight	rs4350272	A	G	0.27	0.02197	0.00363	1.38e-09	0.00231	0.0206	0.910848
Birth weight	rs45560031	G	C	0.943	0.04743	0.00692	7.21e-12	0.06582	0.04065	0.105438
Birth weight	rs4681161	T	C	0.44	0.02018	0.00324	4.79e-10	-0.00199	0.01832	0.913623
Birth weight	rs4870941	G	C	0.761	0.02621	0.00377	3.85e-12	-0.00184	0.02172	0.932617
Birth weight	rs4958244	G	A	0.58	0.02031	0.00326	4.66e-10	-0.0528	0.02468	0.0324264
Birth weight	rs5030317	C	G	0.733	0.0211	0.00364	6.57e-09	0.0045	0.02115	0.831409
Birth weight	rs515071	G	A	0.763	0.02285	0.00378	1.52e-09	0.00643	0.02123	0.761956
Birth weight	rs55958435	A	G	0.749	0.02987	0.00371	8.3e-16	-0.00334	0.02327	0.886047
Birth weight	rs56356159	C	T	0.07	0.03909	0.00629	5.26e-10	-0.01016	0.03723	0.784977
Birth weight	rs5762980	A	G	0.349	0.01944	0.00338	8.51e-09	-0.00471	0.01897	0.803991
Birth weight	rs577044	T	G	0.716	0.01964	0.00357	3.79e-08	0.02361	0.02025	0.243476
Birth weight	rs6029174	G	T	0.384	0.02444	0.00331	1.49e-13	0.03181	0.01898	0.0936496
Birth weight	rs6467157	T	C	0.705	0.02212	0.00353	3.6e-10	-0.02855	0.02023	0.158106
Birth weight	rs6570509	G	T	0.715	0.02427	0.00357	1e-11	-0.04759	0.02005	0.0176414
Birth weight	rs667515	G	C	0.614	0.01827	0.00331	3.25e-08	-0.03763	0.01995	0.0593047
Birth weight	rs6845999	T	C	0.427	0.02642	0.00325	4.57e-16	-0.00785	0.01823	0.666898
Birth weight	rs6930558	T	G	0.744	0.02735	0.00369	1.22e-13	0.01034	0.02087	0.620331
Birth weight	rs6971880	T	A	0.935	0.04126	0.00655	2.91e-10	-0.09883	0.04251	0.0200817
Birth weight	rs7104332	A	C	0.265	0.02325	0.00365	1.82e-10	-0.01139	0.02117	0.590492
Birth weight	rs71585962	A	G	0.361	0.01914	0.00335	1.11e-08	-0.02252	0.01879	0.230699
Birth weight	rs7223535	G	A	0.73	0.0217	0.00362	2.12e-09	0.01773	0.0205	0.387272
Birth weight	rs72698731	T	C	0.873	0.03027	0.00483	3.82e-10	0.03151	0.02806	0.261403
Birth weight	rs7285579	C	T	0.702	0.02379	0.00352	1.37e-11	-0.01295	0.02114	0.540258
Birth weight	rs7306710	T	C	0.482	0.04143	0.00322	6.92e-38	-0.00509	0.0185	0.783227
Birth weight	rs7336104	C	T	0.822	0.02334	0.0042	2.85e-08	0.03985	0.02371	0.0928565
Birth weight	rs7402983	A	C	0.399	0.02441	0.00329	1.12e-13	-0.03383	0.02562	0.186618
Birth weight	rs75104038	A	G	0.061	0.05165	0.00672	1.51e-14	0.07253	0.03971	0.0677891
Birth weight	rs76895963	G	T	0.019	0.09504	0.0117	4.61e-16	-0.04241	0.06922	0.540075
Birth weight	rs7722058	T	C	0.842	0.03071	0.00442	3.57e-12	-0.00296	0.02511	0.906095
Birth weight	rs7744700	T	A	0.708	0.02971	0.00354	4.78e-17	-0.00593	0.02126	0.780321
Birth weight	rs7772579	A	C	0.721	0.0294	0.00359	2.55e-16	0.01556	0.02038	0.445111
Birth weight	rs77994518	A	G	0.127	0.02643	0.00483	4.4e-08	-0.0346	0.02693	0.198821
Birth weight	rs78378222	G	T	0.013	0.08041	0.01444	2.58e-08	0.92509	0.06784	2.4e-42
Birth weight	rs7854962	C	G	0.786	0.0239	0.00392	1.14e-09	-0.0033	0.02269	0.884297
Birth weight	rs79780963	T	C	0.076	0.03734	0.00607	7.48e-10	-0.02553	0.02742	0.351809
Birth weight	rs798548	T	C	0.699	0.02605	0.00351	1.12e-13	0.02315	0.01998	0.246755
Birth weight	rs8069093	T	C	0.412	0.02345	0.00327	7.33e-13	-0.04294	0.01845	0.0199612
Birth weight	rs9379832	A	G	0.746	0.02211	0.0037	2.2e-09	0.00899	0.02033	0.658193
Birth weight	rs9483085	T	C	0.254	0.02049	0.0037	3e-08	0.00817	0.02133	0.701807
Birth weight	rs9669403	A	G	0.402	0.01898	0.00328	7.36e-09	-0.04824	0.01894	0.0108757
Birth weight	rs9827156	G	A	0.739	0.02077	0.00366	1.46e-08	0.01549	0.02059	0.451725
Birth weight of first child	rs1015521	T	G	0.327	0.03243	0.00395	2.19e-16	-0.00233	0.01901	0.90226
Birth weight of first child	rs10762265	C	T	0.608	0.02452	0.0038	1.06e-10	0.01208	0.01863	0.51672
Birth weight of first child	rs10830963	G	C	0.275	0.03844	0.00415	1.97e-20	0.01561	0.02119	0.461341
Birth weight of first child	rs10843815	T	C	0.252	0.02388	0.00427	2.25e-08	0.00752	0.02097	0.719828
Birth weight of first child	rs11641308	T	C	0.347	0.02171	0.00389	2.45e-08	-0.03251	0.01993	0.102789
Birth weight of first child	rs116786669	C	T	0.041	0.05691	0.00934	1.13e-09	-0.05198	0.04658	0.26438
Birth weight of first child	rs12205495	A	T	0.218	0.03521	0.00449	4.24e-15	-0.01274	0.02221	0.566117
Birth weight of first child	rs12909648	G	A	0.521	0.02631	0.00371	1.32e-12	-0.01222	0.0181	0.499663
Birth weight of first child	rs1374204	T	C	0.7	0.03102	0.00404	1.71e-14	0.00484	0.02041	0.812488
Birth weight of first child	rs151240644	C	A	0.916	0.03793	0.0067	1.49e-08	-0.03819	0.03682	0.299673
Birth weight of first child	rs16939343	C	T	0.158	0.03109	0.00508	9.27e-10	0.0054	0.02441	0.824989
Birth weight of first child	rs17033114	T	C	0.94	0.04469	0.0078	9.85e-09	0.04003	0.04282	0.349841
Birth weight of first child	rs17097560	C	G	0.34	0.02682	0.00391	7.07e-12	-0.0077	0.01973	0.696273
Birth weight of first child	rs17367504	G	A	0.163	0.03351	0.00502	2.38e-11	-0.03037	0.02513	0.226896
Birth weight of first child	rs17666239	A	T	0.067	0.05413	0.00744	3.35e-13	-0.03917	0.03553	0.270221
Birth weight of first child	rs2061456	A	C	0.26	0.02315	0.00422	4.22e-08	0.02792	0.02079	0.179416
Birth weight of first child	rs2131354	A	G	0.527	0.02477	0.00371	2.51e-11	-0.00099	0.01832	0.957069
Birth weight of first child	rs2168101	C	A	0.689	0.02628	0.004	5.2e-11	0.01668	0.02239	0.456382
Birth weight of first child	rs2647873	A	G	0.519	0.0254	0.00371	7.45e-12	0.00168	0.01816	0.92642
Birth weight of first child	rs2795306	A	G	0.439	0.02076	0.00373	2.72e-08	0.00766	0.0185	0.678977
Birth weight of first child	rs2918301	C	T	0.847	0.04377	0.00515	2e-17	0.0502	0.02518	0.0462368
Birth weight of first child	rs2964484	A	G	0.736	0.04866	0.0042	5.51e-31	-0.00087	0.02077	0.966695
Birth weight of first child	rs2971669	T	C	0.217	0.02532	0.00449	1.76e-08	0.00337	0.02231	0.880014
Birth weight of first child	rs34295062	T	C	0.487	0.02131	0.00371	9.11e-09	0.0224	0.01831	0.221267
Birth weight of first child	rs34417222	T	C	0.31	0.02253	0.00401	1.86e-08	-0.02577	0.01979	0.192854
Birth weight of first child	rs34471628	A	G	0.96	0.05791	0.00947	9.59e-10	-0.01565	0.04842	0.746564
Birth weight of first child	rs34573359	C	T	0.845	0.03877	0.00512	3.52e-14	0.00461	0.02468	0.851744
Birth weight of first child	rs3918226	C	T	0.918	0.03837	0.00677	1.45e-08	0.04743	0.0346	0.17045
Birth weight of first child	rs45446698	G	T	0.043	0.06694	0.00916	2.67e-13	0.0236	0.05096	0.643254
Birth weight of first child	rs4559047	T	C	0.582	0.0244	0.00376	8.29e-11	-0.05402	0.02473	0.0289274
Birth weight of first child	rs4677883	C	A	0.814	0.03359	0.00477	1.86e-12	0.00166	0.02396	0.944774
Birth weight of first child	rs4894405	C	T	0.71	0.02243	0.00408	3.97e-08	0.02383	0.02011	0.236058
Birth weight of first child	rs5030320	T	C	0.702	0.02313	0.00405	1.13e-08	0.02946	0.0204	0.148771
Birth weight of first child	rs597808	G	A	0.517	0.03483	0.00371	5.79e-21	0.02098	0.01864	0.260425
Birth weight of first child	rs62066209	C	T	0.617	0.02634	0.00381	4.83e-12	-0.03983	0.01877	0.0338404
Birth weight of first child	rs62562578	C	T	0.299	0.02225	0.00405	3.87e-08	0.01229	0.02	0.538636
Birth weight of first child	rs6911024	T	C	0.911	0.04099	0.0065	2.92e-10	-0.00712	0.02783	0.798089
Birth weight of first child	rs7177338	A	G	0.525	0.0267	0.00371	6.22e-13	-0.02036	0.02527	0.420369
Birth weight of first child	rs72760655	C	A	0.677	0.03235	0.00396	3.28e-16	-0.0053	0.02021	0.792959
Birth weight of first child	rs75104038	A	G	0.061	0.0566	0.00774	2.59e-13	0.07253	0.03971	0.0677891
Birth weight of first child	rs7854962	C	G	0.786	0.02572	0.00452	1.27e-08	-0.0033	0.02269	0.884297
Birth weight of first child	rs7970350	C	T	0.508	0.02764	0.00371	8.87e-14	-0.0052	0.01828	0.775884
Birth weight of first child	rs9379084	G	A	0.883	0.03825	0.00576	3.18e-11	0.02207	0.02954	0.45502
Birth weight of first child	rs9855294	T	G	0.236	0.02434	0.00436	2.42e-08	-0.01314	0.0217	0.544743
Birth weight of first child	rs9856468	T	C	0.584	0.03642	0.00376	3.46e-22	0.00806	0.01847	0.662554
Blood 1,5-anhydroglucitol (1,5-AG)	rs3800993	T	C	0.17	0.175	0.02195	1.53e-15	-0.00765	0.02569	0.765741
Blood 1,5-anhydroglucitol (1,5-AG)	rs6736412	G	A	0.959	0.22853	0.04155	3.03e-08	0.02077	0.04084	0.611106
Blood 1,5-anhydroglucitol (1,5-AG)	rs7589832	A	C	0.834	0.18532	0.02211	1.05e-16	0.02061	0.02236	0.356449
Blood 1,5-anhydroglucitol (1,5-AG)	rs9756306	G	A	0.667	0.1025	0.01752	3.64e-09	-0.02868	0.01939	0.139098
Blood 10-undecenoate (11:1n1)	rs6077678	G	A	0.152	0.12742	0.02291	3.38e-08	-0.01122	0.03102	0.717676
Blood 10-undecenoate (11:1n1)	rs9333029	G	A	0.133	0.39431	0.02383	1.52e-61	-0.00633	0.02721	0.815914
Blood 12-hydroxyeicosatetraenoate (12-HETE)	rs2271316	C	G	0.382	0.27448	0.02738	1.79e-23	0.02494	0.01893	0.187529
Blood 1-linoleoylglycerol (1-monolinolein)	rs11825181	A	G	0.077	0.3352	0.05021	2.93e-11	0.02138	0.03675	0.560774
Blood 1-palmitoylglycerophosphoethanolamine	rs10468017	T	C	0.288	0.12603	0.0182	3.33e-12	0.02608	0.02015	0.195564
Blood 1-palmitoylglycerophosphoethanolamine	rs2070895	A	G	0.208	0.17699	0.02026	1.36e-18	-0.02354	0.02212	0.287226
Blood 2-aminobutyrate	rs10022462	C	T	0.548	0.1073	0.01651	4.55e-11	0.00079	0.01824	0.965344
Blood 2-aminobutyrate	rs10211524	A	G	0.419	0.13661	0.01662	5.59e-16	-0.03432	0.01936	0.0762987
Blood 2-aminooctanoic acid	rs1165209	G	A	0.447	0.10543	0.01679	5.13e-10	0.01775	0.01816	0.328285
Blood 2-aminooctanoic acid	rs13538	A	G	0.783	0.52142	0.01934	7.89e-157	-0.0328	0.02203	0.136623
Blood 2-aminooctanoic acid	rs1466245	T	C	0.051	0.22524	0.03793	2.78e-09	0.03295	0.04083	0.419671
Blood 2-hydroxyisobutyrate	rs11160112	C	T	0.287	0.11135	0.01983	2.34e-08	0.00296	0.01982	0.881465
Blood 2-hydroxyisobutyrate	rs11635023	G	A	0.492	0.09744	0.01795	4.25e-08	-0.01392	0.01863	0.454991
Blood 2-hydroxyisobutyrate	rs493519	C	T	0.875	0.23587	0.02701	1.32e-18	-0.00604	0.02681	0.821728
Blood 3-methyl-2-oxovalerate	rs11084396	C	T	0.456	0.10438	0.01898	3.8e-08	0.00724	0.0183	0.692381
Blood 3-methyl-2-oxovalerate	rs1260326	T	C	0.406	0.09869	0.01678	4.57e-09	-0.04348	0.01858	0.0192977
Blood 3-methyl-2-oxovalerate	rs1440581	C	T	0.541	0.13586	0.0165	1.21e-16	0.01279	0.01822	0.482831
Blood 4-acetamidobutanoate	rs721399	C	T	0.282	0.30626	0.01908	3.95e-58	0.01186	0.02021	0.55722
Blood 4-acetamidobutanoate	rs7228099	C	T	0.564	0.09492	0.01761	3.61e-08	0.01663	0.01844	0.366981
Blood 5alpha-androstan-3beta,17beta-diol disulfate	rs10267212	C	T	0.3	0.11066	0.01849	1.66e-09	0.01939	0.01982	0.327933
Blood 5alpha-androstan-3beta,17beta-diol disulfate	rs10278040	G	A	0.958	0.4752	0.042	1.17e-29	-0.02001	0.03935	0.611123
Blood 5alpha-androstan-3beta,17beta-diol disulfate	rs2547231	A	C	0.83	0.21644	0.02245	3.35e-22	0.00373	0.02451	0.879064
Blood 5alpha-androstan-3beta,17beta-diol disulfate	rs4149056	C	T	0.161	0.13627	0.02302	4e-09	0.01608	0.02499	0.519944
Blood 5-alpha-pregnan-3beta,20alpha-disulfate	rs10491431	A	C	0.15	0.26179	0.03893	1.59e-11	-0.00215	0.02571	0.93343
Blood 5-alpha-pregnan-3beta,20alpha-disulfate	rs296381	T	C	0.83	0.2106	0.03717	1.35e-08	-0.00091	0.0247	0.970708
Blood 5-alpha-pregnan-3beta,20alpha-disulfate	rs4149081	A	G	0.179	0.22653	0.03631	5.22e-10	0.00848	0.02408	0.724774
Blood 5-oxoproline	rs12550729	T	C	0.923	0.65932	0.03002	5.97e-110	0.02602	0.0336	0.438662
Blood acetylcarnitine	rs1171614	C	T	0.777	0.196	0.01967	3.38e-23	0.01274	0.02764	0.644727
Blood acetylcarnitine	rs274567	T	C	0.371	0.11975	0.01701	2.85e-12	-0.00801	0.01877	0.669664
Blood alanine	rs10783792	T	A	0.144	0.08488	0.01277	3.13e-11	-0.0007	0.02513	0.977783
Blood alanine	rs12578760	T	C	0.145	0.07733	0.01275	1.36e-09	-0.0204	0.02543	0.422315
Blood alanine	rs1260326	T	C	0.361	0.10285	0.00977	7.4e-26	-0.04348	0.01858	0.0192977
Blood alanine	rs149191093	C	T	0.957	0.15248	0.02308	4.05e-11	0.00331	0.05077	0.947999
Blood alanine	rs2160387	T	C	0.597	0.06761	0.00914	1.49e-13	0.02795	0.0193	0.147604
Blood alanine	rs4554975	A	G	0.356	0.06749	0.00937	6.12e-13	-0.00898	0.01834	0.624323
Blood albumin	rs12500991	C	T	0.947	0.15543	0.02283	1.7e-11	-0.00164	0.06226	0.978991
Blood albumin	rs144064722	A	G	0.975	0.25507	0.03275	1.38e-14	0.05719	0.06501	0.379022
Blood albumin	rs182695896	A	C	0.981	0.42359	0.03747	5.34e-29	-0.17905	0.12367	0.147663
Blood alpha-glutamyltyrosine	rs13105073	T	A	0.023	0.68916	0.12015	9.18e-09	-0.01024	0.06651	0.877596
Blood alpha-glutamyltyrosine	rs2881913	A	C	0.449	0.18464	0.03341	3.99e-08	0.00658	0.01822	0.71805
Blood alpha-glutamyltyrosine	rs4351	G	A	0.527	0.25321	0.03303	1.17e-14	-0.03575	0.01828	0.0505106
Blood alpha-hydroxyisovalerate	rs12141041	C	T	0.531	0.11677	0.01662	1.77e-12	0.02934	0.01829	0.10866
Blood alpha-hydroxyisovalerate	rs2403254	C	T	0.449	0.18836	0.01658	1.26e-30	0.01767	0.01897	0.351646
Blood alpha-hydroxyisovalerate	rs893971	G	A	0.412	0.09232	0.01687	4.05e-08	-0.00366	0.01851	0.843242
Blood alpha-ketoglutarate	rs7036192	A	T	0.93	0.44959	0.08184	3.5e-08	0.03678	0.03825	0.336321
Blood androsterone sulfate	rs10278040	G	A	0.958	0.89866	0.03984	8.82e-113	-0.02001	0.03935	0.611123
Blood androsterone sulfate	rs182420	T	C	0.755	0.1319	0.01914	6.24e-12	0.01265	0.02121	0.550828
Blood androsterone sulfate	rs2404977	C	T	0.609	0.15476	0.01682	2.98e-20	0.02008	0.01856	0.279098
Blood androsterone sulfate	rs7785392	T	G	0.553	0.0986	0.01656	2.88e-09	0.02516	0.01821	0.167086
Blood apolipoprotein A-I	rs113118892	T	C	0.011	0.3391	0.04988	1.61e-11	0.08861	0.11451	0.438996
Blood apolipoprotein A-I	rs144064722	G	A	0.025	0.19282	0.03316	8.3e-09	-0.05719	0.06501	0.379022
Blood apolipoprotein A-I	rs1461729	G	A	0.862	0.08582	0.0151	1.77e-08	0.0234	0.03092	0.449223
Blood apolipoprotein A-I	rs174594	A	C	0.589	0.06815	0.00998	1.32e-11	-0.01771	0.01962	0.366901
Blood apolipoprotein A-I	rs1883025	C	T	0.806	0.07888	0.01316	2.86e-09	-0.01258	0.02086	0.546313
Blood apolipoprotein A-I	rs247617	A	C	0.286	0.19318	0.01145	7.9e-63	-0.01163	0.01966	0.553972
Blood apolipoprotein A-I	rs261291	C	T	0.375	0.14183	0.01072	2.58e-39	0.00984	0.01912	0.60674
Blood apolipoprotein A-I	rs261334	G	C	0.23	0.15359	0.01233	4.81e-35	-0.02798	0.02245	0.212573
Blood apolipoprotein A-I	rs4939873	T	G	0.054	0.12889	0.02298	2.7e-08	-0.01118	0.07099	0.874897
Blood apolipoprotein A-I	rs5880	G	C	0.967	0.16998	0.02909	6.97e-09	-0.00971	0.04496	0.829
Blood apolipoprotein A-I	rs6494025	T	C	0.036	0.17958	0.02907	9.18e-10	0.10952	0.05135	0.0329525
Blood apolipoprotein A-I	rs6507939	C	A	0.839	0.10754	0.01415	5.03e-14	0.03112	0.02587	0.228977
Blood apolipoprotein A-I	rs75835816	G	C	0.98	0.21385	0.03755	1.67e-08	0.03589	0.07005	0.608421
Blood apolipoprotein B	rs10056811	A	G	0.341	0.084	0.01035	1.35e-15	-0.01425	0.01916	0.457007
Blood apolipoprotein B	rs1081105	C	A	0.02	0.21102	0.03719	2.32e-08	-0.00723	0.05783	0.90055
Blood apolipoprotein B	rs115849089	G	A	0.893	0.09253	0.01591	1.04e-08	-0.00863	0.02854	0.762405
Blood apolipoprotein B	rs11591147	G	T	0.969	0.40694	0.0328	2.5e-34	0.0566	0.07303	0.438352
Blood apolipoprotein B	rs1168041	C	T	0.723	0.068	0.01097	1.06e-09	0.06177	0.01996	0.00197375
Blood apolipoprotein B	rs1260326	T	C	0.361	0.06569	0.01022	2.51e-10	-0.04348	0.01858	0.0192977
Blood apolipoprotein B	rs1367117	A	G	0.288	0.10537	0.01083	9.99e-22	0.02431	0.01971	0.217477
Blood apolipoprotein B	rs142130958	G	A	0.894	0.19016	0.01595	7.78e-32	0.02296	0.02846	0.419844
Blood apolipoprotein B	rs143341434	C	T	0.964	0.21074	0.02801	1.28e-13	0.11333	0.1066	0.287685
Blood apolipoprotein B	rs144064722	G	A	0.025	0.18825	0.03317	2.29e-08	-0.05719	0.06501	0.379022
Blood apolipoprotein B	rs150617279	T	A	0.89	0.10558	0.01662	3.97e-10	-0.02312	0.03462	0.504274
Blood apolipoprotein B	rs17395160	A	G	0.79	0.06949	0.01207	1.43e-08	-0.00667	0.02197	0.761428
Blood apolipoprotein B	rs182695896	C	A	0.019	0.21408	0.03781	2.49e-08	0.17905	0.12367	0.147663
Blood apolipoprotein B	rs1883711	C	G	0.057	0.12838	0.02251	1.95e-08	-0.03054	0.05502	0.578795
Blood apolipoprotein B	rs207179	C	T	0.91	0.10683	0.01713	8.2e-10	-0.04388	0.03122	0.159845
Blood apolipoprotein B	rs2495477	A	G	0.581	0.05596	0.00996	3.14e-08	0.03355	0.01983	0.0906577
Blood apolipoprotein B	rs2980875	A	G	0.516	0.06851	0.00983	6.68e-12	-0.03023	0.01818	0.0962921
Blood apolipoprotein B	rs3005923	G	A	0.972	0.24308	0.03174	4.73e-14	0.00249	0.11736	0.98307
Blood apolipoprotein B	rs62123891	T	C	0.878	0.09781	0.01499	1.34e-10	0.00157	0.03452	0.963659
Blood apolipoprotein B	rs629301	T	G	0.78	0.08752	0.01185	3.56e-13	0.01796	0.02182	0.410494
Blood apolipoprotein B	rs635634	T	C	0.198	0.07226	0.01232	7.71e-09	-0.00398	0.0226	0.860186
Blood apolipoprotein B	rs6756629	G	A	0.922	0.1115	0.01828	1.9e-09	0.01037	0.03771	0.78329
Blood apolipoprotein B	rs7256200	T	G	0.153	0.16718	0.01361	1.15e-33	0.03352	0.02854	0.240187
Blood apolipoprotein B	rs7412	C	T	0.944	0.37957	0.02306	4.39e-59	0.03347	0.03407	0.325821
Blood apolipoprotein B	rs79915079	G	A	0.976	0.17784	0.03196	4.27e-08	-0.01004	0.05908	0.865024
Blood apolipoprotein B	rs9639389	A	C	0.481	0.05825	0.00983	5.42e-09	-0.00557	0.01812	0.758348
Blood apolipoprotein B	rs964184	G	C	0.139	0.1646	0.01417	2.58e-30	0.00966	0.02751	0.72544
Blood asparagine	rs2011069	A	G	0.37	0.2609	0.01933	1.56e-41	-0.01037	0.01882	0.581691
Blood asparagine	rs3017098	A	G	0.552	0.09858	0.01658	1.48e-09	0.01094	0.01868	0.558085
Blood aspartylphenylalanine	rs4351	G	A	0.525	0.20578	0.02261	1.24e-19	-0.03575	0.01828	0.0505106
Blood betaine	rs16876394	T	C	0.899	0.24362	0.02725	1.49e-19	0.02284	0.02973	0.442378
Blood betaine	rs2851391	C	T	0.542	0.11088	0.0165	1.15e-11	-0.01955	0.01817	0.281998
Blood betaine	rs495360	C	A	0.503	0.11929	0.01883	2.4e-10	-0.02098	0.01816	0.248187
Blood betaine	rs567754	T	C	0.325	0.11376	0.01756	4.96e-11	-0.00652	0.01927	0.735007
Blood betaine	rs715	T	C	0.713	0.16025	0.01813	2.08e-19	-0.00613	0.02005	0.759842
Blood bilirubin (Z,Z)	rs11675254	A	G	0.089	0.20405	0.03103	5.81e-11	-0.02852	0.03087	0.355507
Blood bilirubin (Z,Z)	rs887829	T	C	0.327	0.46959	0.01792	2.15e-152	0.01478	0.01937	0.445566
Blood biliverdin	rs10170160	T	C	0.568	0.10674	0.018	2.71e-09	-0.02015	0.02067	0.329681
Blood biliverdin	rs838705	A	G	0.613	0.1351	0.01828	1.23e-13	-0.02222	0.01869	0.234435
Blood biliverdin	rs887829	T	C	0.341	0.49132	0.01781	2.5e-168	0.01478	0.01937	0.445566
Blood bradykinin, des-arg(9)	rs2731672	C	T	0.743	0.29105	0.02928	2.76e-23	-0.00361	0.02111	0.864116
Blood bradykinin, des-arg(9)	rs4253311	G	A	0.513	0.30155	0.02072	3.56e-48	-0.0062	0.0182	0.733303
Blood bradykinin, des-arg(9)	rs5030062	C	A	0.385	0.15545	0.02165	5.94e-13	0.01712	0.01857	0.356729
Blood butyrylcarnitine	rs11065174	C	T	0.885	0.26545	0.02569	6e-25	0.01632	0.02797	0.559428
Blood butyrylcarnitine	rs11065202	C	T	0.418	0.50722	0.01564	1e-200	0.01421	0.01839	0.439528
Blood butyrylcarnitine	rs11611311	A	T	0.858	0.18777	0.02352	1.65e-15	-0.03606	0.02541	0.155894
Blood butyrylcarnitine	rs1171617	T	G	0.777	0.15037	0.01974	1.61e-14	0.02056	0.02154	0.339673
Blood butyrylcarnitine	rs1186055	C	A	0.706	0.14423	0.01803	1.3e-15	-0.02539	0.02088	0.22403
Blood butyrylcarnitine	rs2469211	T	A	0.108	0.15121	0.02653	1.06e-08	0.13605	0.02849	1.79e-06
Blood butyrylcarnitine	rs274567	T	C	0.371	0.09971	0.01703	6.23e-09	-0.00801	0.01877	0.669664
Blood butyrylcarnitine	rs278136	C	T	0.766	0.11706	0.01943	1.96e-09	0.00355	0.02158	0.869293
Blood butyrylcarnitine	rs4556628	T	C	0.295	0.28726	0.01777	6.98e-58	0.01324	0.01995	0.506773
Blood carnitine	rs11183620	A	G	0.468	0.09165	0.0165	3e-08	-0.01778	0.01813	0.326624
Blood carnitine	rs11620955	G	A	0.523	0.09338	0.01648	1.63e-08	-0.00226	0.01825	0.901348
Blood carnitine	rs11620973	G	A	0.367	0.09674	0.01707	2.35e-08	-0.01538	0.01889	0.415676
Blood carnitine	rs12356193	A	G	0.836	0.37428	0.02186	3.69e-63	0.02493	0.02437	0.306257
Blood carnitine	rs12709393	T	G	0.629	0.10029	0.01703	6.41e-09	0.00848	0.01875	0.65093
Blood carnitine	rs13182512	T	A	0.619	0.09418	0.01695	3.36e-08	0.02036	0.01876	0.277789
Blood carnitine	rs1466788	G	A	0.593	0.13743	0.01671	3.05e-16	-0.00756	0.0186	0.684366
Blood carnitine	rs2114713	G	T	0.42	0.09265	0.01668	2.67e-08	0.0045	0.01836	0.806402
Blood carnitine	rs2279014	C	T	0.633	0.09488	0.01708	4.86e-08	0.00732	0.01908	0.701336
Blood carnitine	rs2396004	A	G	0.439	0.09031	0.01659	4.32e-08	-0.02502	0.01839	0.173676
Blood carnitine	rs3736438	G	T	0.611	0.10687	0.01687	3.19e-10	0.023	0.0186	0.216149
Blood carnitine	rs419291	T	C	0.367	0.14946	0.01703	3.1e-18	-0.00863	0.01916	0.652496
Blood carnitine	rs4860022	C	T	0.664	0.10643	0.01742	9.6e-10	-0.01965	0.01926	0.307739
Blood carnitine	rs6479648	G	A	0.58	0.16054	0.01661	8.4e-22	-0.03229	0.01837	0.0787932
Blood carnitine	rs6862024	G	A	0.631	0.10419	0.01705	8.99e-10	-0.02074	0.01915	0.278783
Blood carnitine	rs735315	T	C	0.494	0.09875	0.01646	1.87e-09	0.00276	0.01813	0.878829
Blood carnitine	rs9842133	T	C	0.665	0.12384	0.01741	4.2e-12	-0.01301	0.01937	0.501996
Blood cis-4-decenoyl carnitine	rs11161521	T	C	0.698	0.30035	0.01778	1.22e-63	-0.01916	0.01987	0.335002
Blood cis-4-decenoyl carnitine	rs8396	T	C	0.696	0.12769	0.01803	8.96e-13	-0.0187	0.0197	0.342476
Blood citrate	rs1509123	C	T	0.952	0.2227	0.03861	5.2e-09	0.00562	0.05504	0.918724
Blood citrate	rs170149	A	G	0.074	0.22941	0.03136	1.42e-13	0.02948	0.03524	0.402727
Blood citrate	rs6507399	G	A	0.329	0.09822	0.0175	1.7e-08	-0.00789	0.02598	0.761385
Blood citrate	rs807670	A	C	0.421	0.10173	0.01665	6.84e-10	0.01075	0.01867	0.564869
Blood citrate	rs835154	G	A	0.425	0.10529	0.01662	1.15e-10	-0.05773	0.01854	0.00184972
Blood citrate	rs868395	T	G	0.665	0.09777	0.01742	2.03e-08	-0.00082	0.01934	0.966137
Blood citrulline	rs10164524	G	A	0.322	0.10373	0.01763	1.06e-08	0.01173	0.01948	0.547271
Blood citrulline	rs1509820	A	G	0.53	0.09328	0.01652	1.75e-08	-0.01131	0.01827	0.535964
Blood citrulline	rs1935815	A	T	0.351	0.11268	0.01726	1.55e-10	-0.03124	0.01919	0.103441
Blood citrulline	rs682103	C	T	0.294	0.09748	0.01809	4.26e-08	-0.02792	0.01981	0.158695
Blood copper	rs1175550	G	A	0.748	0.19603	0.03168	5.03e-10	0.01062	0.02211	0.630953
Blood copper	rs2769264	G	T	0.267	0.28369	0.03082	2.63e-20	0.01564	0.02342	0.504237
Blood creatine	rs715	C	T	0.289	0.18495	0.01804	9.63e-25	0.00613	0.02005	0.759842
Blood creatinine	rs10265221	C	T	0.239	0.06862	0.01052	7.53e-11	0.02771	0.02034	0.173177
Blood creatinine	rs1986734	T	C	0.559	0.06066	0.00961	3.04e-10	0.01037	0.0182	0.568581
Blood creatinine	rs2079742	C	T	0.178	0.09187	0.01229	8.61e-14	-0.00213	0.02632	0.935604
Blood creatinine	rs3119311	C	T	0.12	0.08472	0.01448	5.29e-09	-0.012	0.0275	0.662572
Blood creatinine	rs6127099	A	T	0.722	0.05548	0.01002	3.28e-08	-0.00108	0.02053	0.957949
Blood creatinine	rs61524473	C	T	0.259	0.08209	0.01023	1.21e-15	0.03728	0.02051	0.069103
Blood cysteine-glutathione disulfide	rs5760492	G	A	0.667	0.23397	0.03329	2.34e-12	0.03556	0.01946	0.0676917
Blood decanoylcarnitine	rs2062541	A	G	0.614	0.09531	0.01694	2.89e-08	0.00276	0.01849	0.881476
Blood decanoylcarnitine	rs4691536	A	G	0.369	0.10294	0.01709	1.62e-09	-0.00918	0.01883	0.626027
Blood decanoylcarnitine	rs7552404	A	G	0.698	0.24415	0.01778	3.32e-43	-0.0192	0.0199	0.334741
Blood decanoylcarnitine	rs8396	T	C	0.697	0.23112	0.01778	8.69e-38	-0.0187	0.0197	0.342476
Blood dehydroisoandrosterone sulfate (DHEA-S)	rs11761528	C	T	0.926	0.23606	0.03147	6.7e-14	-0.01897	0.03241	0.558383
Blood dehydroisoandrosterone sulfate (DHEA-S)	rs296396	C	T	0.835	0.15759	0.02217	1.17e-12	0.00317	0.02497	0.899006
Blood dihomo-linolenate (20:3n3 or n6)	rs6498540	A	G	0.704	0.11913	0.01801	2.55e-11	0.00572	0.01984	0.773102
Blood dihomo-linolenate (20:3n3 or n6)	rs968567	T	C	0.18	0.20067	0.02135	2.14e-21	0.01364	0.02503	0.585879
Blood epiandrosterone sulfate	rs10278040	G	A	0.958	0.73673	0.04018	3.65e-75	-0.02001	0.03935	0.611123
Blood epiandrosterone sulfate	rs2404977	C	T	0.609	0.13601	0.01686	9e-16	0.02008	0.01856	0.279098
Blood esterified cholesterol	rs1077835	G	A	0.25	0.09825	0.01404	4.06e-12	-0.02116	0.0222	0.340565
Blood esterified cholesterol	rs112032422	T	C	0.895	0.20867	0.01978	1.4e-25	0.02333	0.02852	0.413364
Blood esterified cholesterol	rs11591147	G	T	0.971	0.41995	0.03625	1.63e-30	0.0566	0.07303	0.438352
Blood esterified cholesterol	rs144064722	G	A	0.026	0.26544	0.03794	4.11e-12	-0.05719	0.06501	0.379022
Blood esterified cholesterol	rs174547	T	C	0.598	0.07065	0.0124	1.63e-08	-0.00902	0.01978	0.648423
Blood esterified cholesterol	rs3741298	C	T	0.23	0.08147	0.01445	2.29e-08	-0.00931	0.02314	0.687443
Blood esterified cholesterol	rs4075673	T	C	0.4	0.08335	0.0124	2.75e-11	0.00571	0.01834	0.755554
Blood esterified cholesterol	rs629301	T	G	0.786	0.11747	0.01481	3.89e-15	0.01796	0.02182	0.410494
Blood esterified cholesterol	rs7412	C	T	0.943	0.40758	0.02595	1.14e-54	0.03347	0.03407	0.325821
Blood esterified cholesterol	rs79225634	T	C	0.352	0.09378	0.01272	2.78e-13	-0.01577	0.01906	0.407788
Blood estrone 3-sulfate	rs16956336	A	G	0.044	1.1351	0.20258	2.09e-08	0.04282	0.06086	0.481706
Blood free cholesterol	rs1077835	G	A	0.25	0.16142	0.01399	2.52e-30	-0.02116	0.0222	0.340565
Blood free cholesterol	rs115445558	G	C	0.916	0.12541	0.02189	1.33e-08	0.01223	0.03722	0.742511
Blood free cholesterol	rs11591147	G	T	0.971	0.45184	0.03622	3.45e-35	0.0566	0.07303	0.438352
Blood free cholesterol	rs11604424	C	T	0.243	0.0779	0.01417	4.92e-08	-0.0149	0.0222	0.50228
Blood free cholesterol	rs13392272	T	C	0.399	0.09863	0.0124	2.98e-15	-0.00828	0.01835	0.651815
Blood free cholesterol	rs142130958	G	A	0.894	0.22463	0.0197	1.1e-29	0.02296	0.02846	0.419844
Blood free cholesterol	rs144064722	G	A	0.026	0.27103	0.03794	1.37e-12	-0.05719	0.06501	0.379022
Blood free cholesterol	rs629301	T	G	0.786	0.10104	0.01482	1.36e-11	0.01796	0.02182	0.410494
Blood free cholesterol	rs7412	C	T	0.943	0.28238	0.02607	6.14e-27	0.03347	0.03407	0.325821
Blood free cholesterol	rs75679663	C	A	0.974	0.24477	0.0404	1.85e-09	0.22933	0.11102	0.0388539
Blood free cholesterol	rs79225634	T	C	0.352	0.08714	0.01273	1.1e-11	-0.01577	0.01906	0.407788
Blood gamma-glutamylglutamine	rs1260326	C	T	0.588	0.09715	0.01686	5.61e-09	0.04348	0.01858	0.0192977
Blood gamma-glutamylglutamine	rs1751956	T	G	0.865	0.13389	0.02427	2.35e-08	-0.02983	0.02645	0.259439
Blood gamma-glutamylglutamine	rs2657879	A	G	0.826	0.19247	0.02183	5.85e-19	0.02527	0.02349	0.282071
Blood gamma-glutamyltyrosine	rs12192718	A	T	0.141	0.13718	0.02415	2.1e-08	0.01937	0.02556	0.448658
Blood gamma-glutamyltyrosine	rs1512342	T	C	0.339	0.09927	0.01776	4.66e-08	-0.02036	0.01916	0.288077
Blood gamma-glutamyltyrosine	rs875740	A	C	0.666	0.10102	0.01783	6.35e-09	0.00434	0.01902	0.819746
Blood gamma-glutamyltyrosine	rs956966	G	A	0.514	0.09442	0.01683	1.48e-08	-0.01542	0.01874	0.410603
Blood gamma-glutamyltyrosine	rs9940990	T	A	0.645	0.10157	0.01758	4.75e-09	-0.01435	0.01934	0.458138
Blood glucose	rs10466351	T	C	0.384	0.06746	0.00925	3.28e-13	-0.00793	0.02042	0.697877
Blood glucose	rs560887	C	T	0.699	0.12139	0.01026	3.41e-32	-0.02356	0.0198	0.234015
Blood glucose	rs878521	A	G	0.22	0.08803	0.01176	7.98e-14	-0.02841	0.02123	0.180768
Blood glutamine	rs11041816	A	G	0.556	0.04994	0.00909	4.09e-08	0.00854	0.01909	0.654644
Blood glutamine	rs12306007	T	C	0.14	0.07687	0.01302	3.63e-09	-0.00386	0.02613	0.882481
Blood glutamine	rs1260326	C	T	0.639	0.06034	0.00986	9.87e-10	0.04348	0.01858	0.0192977
Blood glutamine	rs2657879	A	G	0.824	0.20883	0.01178	3.3e-70	0.02527	0.02349	0.282071
Blood glutamine	rs6729711	G	A	0.819	0.06605	0.0118	2.23e-08	0.0075	0.02124	0.723984
Blood glutamine	rs7078003	T	C	0.196	0.07177	0.01138	2.96e-10	0.01546	0.02409	0.520983
Blood glutaroyl carnitine	rs11085835	T	C	0.202	0.11771	0.02064	1.04e-08	0.03543	0.02247	0.114812
Blood glutaroyl carnitine	rs13375749	T	C	0.78	0.21865	0.01988	2.8e-28	0.00232	0.02193	0.915644
Blood glutaroyl carnitine	rs1981524	T	C	0.197	0.12338	0.02082	3.15e-09	-0.01181	0.02256	0.60067
Blood glutaroyl carnitine	rs2291449	G	A	0.086	0.18951	0.02952	1.44e-10	0.15814	0.03082	2.89e-07
Blood glutaroyl carnitine	rs246234	G	C	0.704	0.13865	0.01812	2.56e-14	0.01574	0.01955	0.420742
Blood glutaroyl carnitine	rs6983929	T	C	0.465	0.15652	0.01654	1.44e-21	0.02276	0.0181	0.208549
Blood glutaroyl carnitine	rs715	T	C	0.717	0.15174	0.01835	3.5e-16	-0.00613	0.02005	0.759842
Blood glutaroyl carnitine	rs8012	A	G	0.441	0.22857	0.0165	6.36e-45	-0.01088	0.0185	0.556628
Blood glutaroyl carnitine	rs8056893	C	A	0.266	0.21611	0.01861	2.23e-30	0.0135	0.02034	0.506813
Blood glycine	rs10083777	C	T	0.827	0.09961	0.01364	2.97e-13	-0.015	0.0271	0.579733
Blood glycine	rs1047891	A	C	0.334	0.45797	0.01043	0	0.00713	0.02009	0.722705
Blood glycine	rs13298772	C	T	0.053	0.27553	0.02295	3.74e-33	0.0081	0.04119	0.844011
Blood glycine	rs147007805	T	A	0.925	0.1134	0.01965	8.05e-09	0.11417	0.04116	0.00553817
Blood glycine	rs1992855	C	T	0.41	0.06122	0.0105	5.6e-09	0.01137	0.01825	0.533135
Blood glycine	rs2169387	A	G	0.133	0.12561	0.01517	1.31e-16	0.00672	0.03132	0.830223
Blood glycoproteins	rs10083777	C	T	0.827	0.09961	0.01364	2.97e-13	-0.015	0.0271	0.579733
Blood glycoproteins	rs1047891	A	C	0.334	0.45797	0.01043	1e-200	0.00713	0.02009	0.722705
Blood glycoproteins	rs10739110	T	C	0.39	0.0774	0.01127	6.65e-12	-0.01762	0.01867	0.345428
Blood glycoproteins	rs10932365	T	G	0.65	0.10208	0.01081	3.83e-21	0.00881	0.01875	0.638583
Blood glycoproteins	rs10932472	A	G	0.102	0.10393	0.01821	1.17e-08	-0.04293	0.03605	0.23377
Blood glycoproteins	rs10975159	A	T	0.045	0.21325	0.02497	1.42e-17	-0.04337	0.05125	0.397397
Blood glycoproteins	rs114210411	A	G	0.055	0.18663	0.02263	1.69e-16	0.10366	0.04302	0.0159766
Blood glycoproteins	rs115546988	C	T	0.857	0.14649	0.01472	2.61e-23	0.02731	0.0279	0.327656
Blood glycoproteins	rs117474629	C	G	0.051	0.1704	0.02415	1.78e-12	0.03855	0.04613	0.403339
Blood glycoproteins	rs13298772	C	T	0.053	0.27553	0.02295	3.74e-33	0.0081	0.04119	0.844011
Blood glycoproteins	rs139728050	T	C	0.08	0.15337	0.01897	6.52e-16	0.00595	0.05492	0.913787
Blood glycoproteins	rs140360589	G	T	0.034	0.16987	0.02834	2.11e-09	-0.05386	0.0609	0.37645
Blood glycoproteins	rs1470498	T	C	0.8	0.07942	0.01375	7.86e-09	0.00127	0.0227	0.955474
Blood glycoproteins	rs149877929	C	T	0.973	0.25049	0.03182	3.66e-15	-0.12996	0.06795	0.0558104
Blood glycoproteins	rs1992855	C	T	0.41	0.06122	0.0105	5.6e-09	0.01137	0.01825	0.533135
Blood glycoproteins	rs2169387	A	G	0.133	0.12561	0.01517	1.31e-16	0.00672	0.03132	0.830223
Blood glycoproteins	rs2282160	T	C	0.549	0.05914	0.01037	1.23e-08	0.01141	0.01821	0.530895
Blood glycoproteins	rs4508540	G	A	0.326	0.07303	0.01101	3.38e-11	0.00332	0.01924	0.863001
Blood glycoproteins	rs56212035	A	G	0.065	0.11577	0.021	3.63e-08	-0.0238	0.03479	0.494028
Blood glycoproteins	rs72930513	T	G	0.976	0.22193	0.03371	4.74e-11	0.02681	0.06491	0.679564
Blood glycoproteins	rs72949273	A	G	0.045	0.35264	0.02653	2.82e-40	-0.0875	0.09966	0.379949
Blood glycoproteins	rs74753815	C	A	0.219	0.13417	0.01246	5.2e-27	-0.00865	0.02298	0.706808
Blood glycoproteins	rs7558276	G	T	0.958	0.15087	0.02584	5.44e-09	0.06166	0.06065	0.309382
Blood glycoproteins	rs7568719	T	C	0.464	0.12859	0.01032	1.28e-35	-0.01066	0.01855	0.565324
Blood glycoproteins	rs7570368	C	A	0.81	0.07263	0.01315	3.42e-08	-0.00726	0.023	0.752306
Blood glycoproteins	rs77785420	G	A	0.013	0.32263	0.04752	1.17e-11	-0.10395	0.08144	0.201832
Blood glycoproteins	rs78600267	G	T	0.038	0.1935	0.02699	7.87e-13	-0.16048	0.04576	0.000453061
Blood HDL diameter	rs1532085	A	G	0.405	0.2262	0.01025	3.26e-106	0.01913	0.01865	0.305082
Blood HDL diameter	rs16940011	C	G	0.895	0.11206	0.01657	2.05e-11	-0.0249	0.026	0.338151
Blood HDL diameter	rs174578	T	A	0.598	0.09663	0.01037	2.5e-20	-0.01684	0.01964	0.391166
Blood HDL diameter	rs1883025	C	T	0.806	0.07216	0.01288	2.78e-08	-0.01258	0.02086	0.546313
Blood HDL diameter	rs247617	A	C	0.289	0.17344	0.01117	1.83e-53	-0.01163	0.01966	0.553972
Blood HDL diameter	rs6065904	G	A	0.767	0.17492	0.01198	1.73e-47	0.05245	0.022	0.0171234
Blood HDL diameter	rs6507939	C	A	0.839	0.11242	0.01384	8.32e-16	0.03112	0.02587	0.228977
Blood HDL diameter	rs67053123	A	T	0.147	0.10328	0.01435	9.82e-13	0.01188	0.02806	0.671998
Blood HDL diameter	rs7412	T	C	0.056	0.14017	0.0244	1.25e-08	-0.03347	0.03407	0.325821
Blood HDL diameter	rs75551077	C	G	0.086	0.13549	0.0181	1.2e-13	0.00774	0.03025	0.798167
Blood hexadecanedioate	rs1871395	G	A	0.167	0.35085	0.02318	1.65e-52	0.01474	0.02481	0.55236
Blood hexadecanedioate	rs4149032	C	T	0.669	0.18146	0.01858	9.88e-23	0.00709	0.01938	0.71435
Blood hexadecanedioate	rs6663731	A	T	0.882	0.17843	0.02724	5.49e-11	-0.00077	0.02748	0.977523
Blood hexanoylcarnitine	rs11161521	T	C	0.698	0.37174	0.01745	6.42e-100	-0.01916	0.01987	0.335002
Blood hexanoylcarnitine	rs1171615	T	C	0.778	0.1316	0.01979	4.05e-11	0.01297	0.02762	0.638685
Blood hexanoylcarnitine	rs2070630	G	C	0.705	0.11151	0.01805	6.76e-10	-0.01686	0.01997	0.398684
Blood hexanoylcarnitine	rs272869	A	G	0.371	0.11564	0.01704	1.4e-11	-0.00599	0.01875	0.749458
Blood histidine	rs1801020	G	A	0.728	0.07539	0.01144	5.83e-11	-0.00124	0.02121	0.953408
Blood histidine	rs1998848	A	G	0.054	0.14104	0.02252	4.91e-10	0.08686	0.09742	0.372612
Blood histidine	rs3733402	A	G	0.568	0.08015	0.01027	9.14e-15	-0.00328	0.01833	0.857968
Blood histidine	rs73216231	T	A	0.118	0.11855	0.0158	8.94e-14	0.05204	0.02635	0.0482737
Blood histidine	rs7954638	C	A	0.518	0.07975	0.01019	7.25e-15	-0.01856	0.01834	0.311722
Blood homocitrulline	rs8101881	T	C	0.613	0.19082	0.0229	1.43e-16	-0.00188	0.01861	0.919433
Blood hydroxyisovaleroyl carnitine	rs2270968	T	G	0.263	0.18168	0.0219	1.31e-16	-0.00264	0.02038	0.896848
Blood hydroxyisovaleroyl carnitine	rs274570	T	C	0.296	0.12827	0.02119	1.78e-09	-0.01173	0.01977	0.552988
Blood indolepropionate	rs1394678	C	T	0.721	0.17031	0.01828	1.7e-20	0.00556	0.02071	0.788213
Blood inosine	rs494562	G	A	0.101	0.32001	0.04521	1.34e-12	-0.04988	0.0304	0.100879
Blood isobutyrylcarnitine	rs2065396	C	G	0.329	0.16942	0.01743	2.77e-22	-0.02562	0.01998	0.199723
Blood isobutyrylcarnitine	rs2404602	A	G	0.44	0.11901	0.01654	3.56e-13	0.06301	0.01831	0.000578846
Blood isobutyrylcarnitine	rs662138	C	G	0.832	0.32037	0.02172	4.98e-49	-0.00053	0.02395	0.982319
Blood isovalerylcarnitine	rs11950562	A	C	0.523	0.21883	0.01632	2.31e-41	0.03013	0.01819	0.0975505
Blood isovalerylcarnitine	rs2079239	G	A	0.962	0.23998	0.04317	2.87e-08	0.07664	0.04646	0.0990152
Blood isovalerylcarnitine	rs2291449	G	A	0.086	0.16223	0.02929	2.35e-08	0.15814	0.03082	2.89e-07
Blood isovalerylcarnitine	rs9635324	A	G	0.608	0.20871	0.01672	1.89e-35	-0.03614	0.01855	0.0514167
Blood kynurenine	rs10085935	C	T	0.622	0.10267	0.01695	3.33e-09	0.00035	0.01874	0.985161
Blood kynurenine	rs16924894	A	T	0.024	0.60797	0.10905	2.33e-08	-0.05354	0.06218	0.389251
Blood kynurenine	rs3184504	T	C	0.485	0.14372	0.0164	6.05e-18	-0.01261	0.01817	0.487527
Blood kynurenine	rs8051149	A	G	0.213	0.20626	0.01999	9.07e-26	-0.00225	0.0205	0.912673
Blood leucine	rs10923016	A	G	0.619	0.09978	0.01694	2.88e-09	-0.03465	0.01863	0.0628488
Blood leucine	rs1440581	C	T	0.541	0.14813	0.01646	1.44e-19	0.01279	0.01822	0.482831
Blood leucine	rs2713737	G	A	0.56	0.11396	0.01899	1.97e-09	-0.02521	0.01847	0.172295
Blood leucine	rs6735596	C	A	0.373	0.09829	0.01701	1.15e-08	-0.00786	0.01884	0.676314
Blood leucine	rs6737109	T	C	0.576	0.09437	0.01665	1.45e-08	0.01033	0.01885	0.583618
Blood leucine	rs6820011	G	T	0.485	0.09331	0.01647	1.18e-08	-0.02342	0.01845	0.204263
Blood leucine	rs6820313	T	G	0.517	0.08967	0.01647	4.65e-08	0.01675	0.01829	0.359776
Blood leucine	rs7584842	C	T	0.462	0.09354	0.01651	1.89e-08	-0.00652	0.01826	0.721068
Blood leucine	rs7647029	A	G	0.648	0.10145	0.01723	1.02e-08	-0.00559	0.0191	0.769687
Blood leucine	rs7740614	G	A	0.516	0.08967	0.01647	4.75e-08	0.00714	0.01815	0.694089
Blood leucine	rs9541214	C	T	0.347	0.09605	0.01729	3.4e-08	-0.00351	0.01909	0.854208
Blood leucylalanine	rs4351	G	A	0.525	0.25899	0.02675	3.64e-22	-0.03575	0.01828	0.0505106
Blood leucylalanine	rs651007	C	T	0.791	0.204	0.03319	9.58e-10	-0.00509	0.02178	0.815262
Blood levulinate (4-oxovalerate)	rs13278849	G	A	0.27	0.12765	0.01964	2.79e-11	0.01207	0.02074	0.560517
Blood levulinate (4-oxovalerate)	rs711995	T	C	0.448	0.09973	0.01755	2.7e-08	-0.00276	0.01821	0.879616
Blood mannose	rs1260326	C	T	0.591	0.30022	0.01641	1.3e-77	0.04348	0.01858	0.0192977
Blood methionine	rs320485	T	C	0.132	0.13431	0.02429	4.97e-08	0.06827	0.02649	0.00995628
Blood methylcysteine	rs7061710	C	G	0.228	0.23528	0.03168	7.52e-14	-0.0109	0.02209	0.621722
Blood myo-inositol	rs4788439	C	T	0.923	0.21956	0.03079	6.59e-13	-0.0577	0.03455	0.0948927
Blood myo-inositol	rs4808136	A	G	0.339	0.12726	0.01735	5.42e-14	0.00854	0.0191	0.654635
Blood N-(2-furoyl)glycine	rs2277503	A	G	0.05	0.76049	0.13777	3.43e-08	-0.09847	0.04231	0.0199364
Blood N-[3-(2-Oxopyrrolidin-1-yl)propyl]acetamide	rs1005390	T	G	0.8	0.15746	0.02051	2.5e-14	0.00945	0.02264	0.676424
Blood N-[3-(2-Oxopyrrolidin-1-yl)propyl]acetamide	rs11101730	T	A	0.059	0.25438	0.03496	3.28e-13	0.00892	0.03613	0.805068
Blood N-[3-(2-Oxopyrrolidin-1-yl)propyl]acetamide	rs12602901	G	C	0.828	0.23465	0.02168	1.15e-26	0.01573	0.02389	0.51009
Blood N-[3-(2-Oxopyrrolidin-1-yl)propyl]acetamide	rs662138	C	G	0.831	0.21334	0.02183	1.04e-22	-0.00053	0.02395	0.982319
Blood N-[3-(2-Oxopyrrolidin-1-yl)propyl]acetamide	rs920812	T	C	0.326	0.1032	0.01754	4.1e-09	-0.02594	0.01992	0.192746
Blood N2,N2-dimethylguanosine	rs7203065	T	G	0.393	0.12362	0.0206	2e-09	-0.05186	0.01922	0.00698263
Blood N2,N2-dimethylguanosine	rs7749940	A	C	0.374	0.11939	0.02081	8.3e-09	-0.00394	0.01884	0.834227
Blood N-acetylcarnosine	rs6804368	A	G	0.571	0.16493	0.01791	8.17e-21	0.0429	0.01827	0.0188777
Blood N-acetylcarnosine	rs7775554	A	C	0.528	0.14081	0.01779	1.35e-15	-0.01305	0.01805	0.469421
Blood N-acetylcarnosine	rs8002180	C	T	0.28	0.19644	0.01973	8.23e-23	-0.00615	0.02001	0.758454
Blood N-acetylglycine	rs2370998	G	A	0.43	0.09706	0.01739	3.28e-08	0.00238	0.01877	0.899283
Blood N-acetylglycine	rs715	C	T	0.29	0.29787	0.01866	6.66e-58	0.00613	0.02005	0.759842
Blood N-acetylglycine	rs7948073	G	T	0.43	0.10116	0.01739	4.6e-09	-0.01035	0.0189	0.583775
Blood N-acetylornithine	rs2421096	T	C	0.094	0.17082	0.02854	2.11e-09	-0.00876	0.03151	0.780939
Blood N-acetylornithine	rs2685277	C	G	0.86	0.29238	0.04815	1.1e-09	-0.02482	0.02572	0.334433
Blood N-acetylornithine	rs6546815	T	A	0.13	0.1443	0.02484	4.6e-09	-0.01408	0.02647	0.594681
Blood N-acetylornithine	rs7573275	G	A	0.726	0.62091	0.01726	1e-200	-0.02345	0.02041	0.250439
Blood octadecanedioate	rs12829704	G	A	0.807	0.20052	0.02148	9.49e-21	0.02166	0.02347	0.356092
Blood octadecanedioate	rs2108622	C	T	0.712	0.1059	0.01879	1.2e-08	-0.01913	0.01999	0.338397
Blood octanoylcarnitine	rs7552404	A	G	0.698	0.32761	0.01757	1.27e-77	-0.0192	0.0199	0.334741
Blood octanoylcarnitine	rs8396	T	C	0.697	0.20744	0.01779	1.38e-31	-0.0187	0.0197	0.342476
Blood octanoylcarnitine	rs924135	T	A	0.616	0.10401	0.01692	1.09e-09	0.00288	0.01849	0.876178
Blood O-sulfo-L-tyrosine	rs6151429	C	T	0.071	0.27241	0.03205	6.51e-18	-0.04863	0.03381	0.150317
Blood O-sulfo-L-tyrosine	rs651007	C	T	0.799	0.13035	0.02058	2.78e-10	-0.00509	0.02178	0.815262
Blood palmitoyl sphingomyelin	rs445925	G	A	0.921	0.20944	0.03491	1.97e-09	0.01863	0.02966	0.529803
Blood palmitoyl sphingomyelin	rs633695	G	A	0.282	0.10154	0.01828	2.47e-08	-0.01619	0.01988	0.415517
Blood phenylalanylserine	rs12266302	C	A	0.045	0.45412	0.08305	4.71e-08	-0.01806	0.04585	0.693755
Blood phenylalanylserine	rs4362	T	C	0.528	0.26964	0.0282	1.37e-21	-0.03704	0.01816	0.0413356
Blood phenyllactate (PLA)	rs4784054	A	G	0.106	0.28436	0.03015	2.31e-21	-0.01977	0.03058	0.518007
Blood phosphatidylcholine and other cholines	rs1077835	G	A	0.251	0.17826	0.01394	5.91e-37	-0.02116	0.0222	0.340565
Blood phosphatidylcholine and other cholines	rs11591147	G	T	0.971	0.23628	0.03615	8.62e-11	0.0566	0.07303	0.438352
Blood phosphatidylcholine and other cholines	rs1168041	C	T	0.731	0.08347	0.01368	1.37e-09	0.06177	0.01996	0.00197375
Blood phosphatidylcholine and other cholines	rs117376818	A	G	0.01	0.34725	0.05976	7.96e-09	0.11199	0.10832	0.301179
Blood phosphatidylcholine and other cholines	rs143020224	C	G	0.879	0.11525	0.01862	7.94e-10	0.02456	0.02864	0.39123
Blood phosphatidylcholine and other cholines	rs1532085	A	G	0.417	0.13611	0.01227	3.23e-28	0.01913	0.01865	0.305082
Blood phosphatidylcholine and other cholines	rs17231506	T	C	0.284	0.1254	0.01344	1.92e-20	-0.00607	0.01983	0.759439
Blood phosphatidylcholine and other cholines	rs17821268	C	T	0.443	0.07369	0.01222	2.11e-09	-0.00326	0.01877	0.862006
Blood phosphatidylcholine and other cholines	rs3741298	C	T	0.23	0.09698	0.01441	2.33e-11	-0.00931	0.02314	0.687443
Blood phosphatidylcholine and other cholines	rs73424577	G	A	0.035	0.19409	0.03524	4.53e-08	0.10895	0.05256	0.038182
Blood proline	rs11802885	A	T	0.363	0.09307	0.01709	2.33e-08	0.01269	0.0189	0.501998
Blood proline	rs2518802	C	A	0.097	0.44264	0.02735	4.15e-59	-0.05358	0.03121	0.0859983
Blood proline	rs416659	C	G	0.728	0.14527	0.01843	4.66e-15	-0.01992	0.02184	0.361776
Blood proline	rs5747934	T	C	0.047	0.53969	0.0385	2e-44	-0.0118	0.0439	0.788163
Blood propionylcarnitine	rs10128501	A	G	0.58	0.09994	0.01666	5.06e-09	-0.03327	0.01832	0.0693437
Blood propionylcarnitine	rs12356193	A	G	0.836	0.26767	0.02203	1.96e-33	0.02493	0.02437	0.306257
Blood propionylcarnitine	rs2715311	G	A	0.612	0.10026	0.01687	6.57e-09	0.00586	0.0185	0.751327
Blood propionylcarnitine	rs662138	C	G	0.83	0.16667	0.02185	3.15e-14	-0.00053	0.02395	0.982319
Blood propionylcarnitine	rs7727544	C	T	0.445	0.13572	0.01651	6.61e-16	0.00838	0.01829	0.646793
Blood scyllo-inositol	rs4787294	A	T	0.928	0.3251	0.03468	9.64e-21	-0.0467	0.03487	0.180519
Blood selenium	rs921943	T	C	0.694	0.2195	0.02052	9.4e-28	-0.00952	0.01978	0.630184
Blood serine	rs10229446	A	G	0.757	0.14209	0.01916	1.52e-13	0.02395	0.02108	0.255785
Blood serine	rs1163251	T	C	0.6	0.18467	0.0167	7.05e-27	0.01046	0.01863	0.574545
Blood serine	rs715	C	T	0.289	0.16811	0.01809	2.69e-21	0.00613	0.02005	0.759842
Blood sphingomyelins	rs10402112	T	A	0.9	0.13779	0.02029	1.34e-11	0.0197	0.02833	0.48686
Blood sphingomyelins	rs10468017	T	C	0.32	0.0871	0.01304	2.88e-11	0.02608	0.02015	0.195564
Blood sphingomyelins	rs11591147	G	T	0.971	0.33611	0.0364	3.74e-20	0.0566	0.07303	0.438352
Blood sphingomyelins	rs13392272	T	C	0.4	0.06992	0.01242	2.08e-08	-0.00828	0.01835	0.651815
Blood sphingomyelins	rs141622900	G	A	0.966	0.24187	0.03342	5.75e-13	0.03211	0.04263	0.451335
Blood sphingomyelins	rs1800588	T	C	0.249	0.11516	0.01405	3.2e-16	-0.02203	0.02229	0.322899
Blood sphingomyelins	rs629301	T	G	0.786	0.08827	0.01484	3.13e-09	0.01796	0.02182	0.410494
Blood sphingomyelins	rs75679663	C	A	0.974	0.38452	0.04028	1.95e-21	0.22933	0.11102	0.0388539
Blood stearate (18:0)	rs1348656	C	T	0.202	0.11697	0.02049	1.17e-08	-0.0102	0.02298	0.657249
Blood stearate (18:0)	rs603424	A	G	0.184	0.19851	0.02117	6.06e-21	-0.02619	0.02332	0.261503
Blood succinylcarnitine	rs10988217	G	A	0.612	0.15384	0.01782	1.36e-18	0.01154	0.01871	0.537418
Blood succinylcarnitine	rs1472631	A	G	0.492	0.34459	0.01695	1.85e-88	0.01566	0.01811	0.387267
Blood succinylcarnitine	rs17806888	C	T	0.119	0.17691	0.02685	7.15e-11	-0.03994	0.02794	0.152838
Blood succinylcarnitine	rs2686513	C	T	0.448	0.11007	0.02001	3.8e-08	0.0006	0.01818	0.973784
Blood succinylcarnitine	rs6703518	G	T	0.573	0.10013	0.01762	5.85e-09	-0.02334	0.01831	0.202333
Blood succinylcarnitine	rs8060756	A	G	0.37	0.10226	0.01805	4.07e-08	-0.03725	0.01878	0.0472783
Blood succinylcarnitine	rs924135	T	A	0.617	0.16566	0.01786	1.52e-19	0.00288	0.01849	0.876178
Blood tetradecadienoate	rs6685187	G	A	0.591	0.17564	0.01667	2.88e-26	0.00814	0.01847	0.659294
Blood tetradecanedioate	rs12317268	G	A	0.166	0.40267	0.02477	4.16e-60	0.01429	0.02482	0.564975
Blood tetradecanedioate	rs4149032	C	T	0.671	0.19189	0.01989	3.67e-22	0.00709	0.01938	0.71435
Blood tetradecanedioate	rs6663731	A	T	0.886	0.227	0.02947	1.39e-14	-0.00077	0.02748	0.977523
Blood tryptophan	rs1016522	A	G	0.58	0.10736	0.01666	1.59e-10	-0.02693	0.01846	0.144631
Blood tryptophan	rs13122250	T	C	0.554	0.11391	0.01653	8.95e-12	0.02183	0.0186	0.240531
Blood tryptophan	rs1373962	T	C	0.597	0.0932	0.01678	2.71e-08	-0.00891	0.01853	0.630623
Blood tryptophan	rs1559063	C	G	0.621	0.09797	0.01696	7.82e-09	-0.01558	0.01869	0.404601
Blood tryptophan	rs2111118	T	C	0.621	0.09608	0.01696	1.21e-08	0.01414	0.01857	0.44643
Blood tryptophan	rs284191	G	A	0.385	0.11622	0.01937	1.97e-09	0.04559	0.01873	0.0149209
Blood tryptophan	rs354532	C	T	0.465	0.11169	0.01648	1.22e-11	-0.0165	0.01826	0.366151
Blood tryptophan	rs38271	G	A	0.407	0.09488	0.01674	1.19e-08	0.0132	0.01834	0.471743
Blood tryptophan	rs4306882	G	T	0.385	0.10704	0.0169	2.52e-10	-0.00196	0.01869	0.916437
Blood tryptophan	rs4615256	A	G	0.533	0.08979	0.01649	4.99e-08	-0.01475	0.01824	0.418911
Blood tryptophan	rs4958379	G	A	0.567	0.09225	0.01661	2.18e-08	-0.00919	0.01834	0.616234
Blood tryptophan	rs603446	T	C	0.445	0.09381	0.01656	1.38e-08	-0.00179	0.01946	0.926542
Blood tryptophan	rs6480970	G	A	0.384	0.09211	0.01692	4.29e-08	0.00249	0.01871	0.894093
Blood tryptophan	rs6935961	G	A	0.442	0.10303	0.01656	3.75e-10	0.00309	0.01827	0.86582
Blood tryptophan	rs710580	C	A	0.643	0.09543	0.01718	3.57e-08	0.00345	0.01895	0.855385
Blood tryptophan	rs7463805	C	T	0.479	0.09697	0.01647	4.6e-09	-0.00641	0.01817	0.724407
Blood tryptophan	rs7584842	C	T	0.462	0.09168	0.0165	4.15e-08	-0.00652	0.01826	0.721068
Blood tryptophan	rs9511152	G	A	0.441	0.09206	0.01657	2.99e-08	-0.02634	0.01844	0.153312
Blood tryptophan	rs972459	T	C	0.579	0.09257	0.01666	1.97e-08	0.00919	0.01841	0.617448
Blood tryptophan betaine	rs2405522	G	A	0.833	0.25087	0.02243	4.49e-29	-0.02084	0.02459	0.396864
Blood tyrosine	rs12728678	C	T	0.8	0.11606	0.02055	2.19e-08	-0.00695	0.02253	0.757749
Blood tyrosine	rs172650	A	C	0.654	0.11019	0.01729	2.82e-10	-0.02037	0.01927	0.290617
Blood tyrosine	rs9400467	C	T	0.294	0.13629	0.01802	6.54e-14	-0.00172	0.01974	0.930461
Blood urate	rs11730320	T	C	0.667	0.09946	0.01743	7.08e-09	-0.01907	0.02091	0.361854
Blood urate	rs938554	G	C	0.774	0.39237	0.01917	5.85e-93	4e-05	0.0222	0.998436
Blood uridine	rs131794	A	C	0.207	0.16422	0.02025	4.37e-16	0.04935	0.02219	0.0261466
Blood uridine	rs2686796	T	C	0.452	0.09141	0.01653	1.89e-08	-0.00586	0.01837	0.749719
Blood uridine	rs532545	C	T	0.693	0.09973	0.01785	3.41e-08	-0.01805	0.01928	0.349025
Blood valine	rs10211524	A	G	0.41	0.08337	0.0091	5.24e-20	-0.03432	0.01936	0.0762987
Blood valine	rs2072560	C	T	0.929	0.10295	0.01739	3.28e-09	-0.00266	0.03919	0.945935
Blood valine	rs7406661	C	T	0.243	0.06795	0.01094	5.35e-10	-0.03097	0.02468	0.209495
Blood valine	rs7655059	C	G	0.782	0.06655	0.01085	8.91e-10	-0.00384	0.02343	0.869685
Blood valine	rs9637599	C	A	0.47	0.11138	0.00895	1.67e-35	-0.01873	0.01812	0.301307
Blood zinc	rs1532423	A	G	0.384	0.19336	0.02824	6.4e-12	-0.02634	0.01853	0.155074
Blood zinc	rs2120019	T	C	0.557	0.23919	0.0275	1.55e-18	0.01253	0.02258	0.578827
Body fat percentage	rs10100245	A	G	0.566	0.01898	0.00248	1.93e-14	0.00729	0.01836	0.691413
Body fat percentage	rs1013293	G	A	0.567	0.01806	0.00248	3.24e-13	-0.00124	0.01831	0.946
Body fat percentage	rs10172196	A	G	0.305	0.0169	0.00267	2.45e-10	-0.00778	0.01981	0.694463
Body fat percentage	rs10259620	A	G	0.213	0.02064	0.003	6.24e-12	-0.03747	0.02209	0.0897843
Body fat percentage	rs10278040	G	A	0.939	0.03122	0.00515	1.31e-09	-0.02001	0.03935	0.611123
Body fat percentage	rs1038088	G	T	0.521	0.01556	0.00246	2.53e-10	-0.00384	0.01819	0.832675
Body fat percentage	rs10423928	T	A	0.807	0.02988	0.00311	7.47e-22	-0.04023	0.0224	0.0724313
Body fat percentage	rs1046080	A	C	0.719	0.02383	0.00273	2.94e-18	0.00187	0.02102	0.929163
Body fat percentage	rs10496731	T	G	0.636	0.01571	0.00255	7.82e-10	0.0039	0.0188	0.835515
Body fat percentage	rs10499014	C	G	0.732	0.01774	0.00277	1.61e-10	-0.04082	0.02079	0.0495855
Body fat percentage	rs10510025	T	C	0.246	0.01821	0.00285	1.77e-10	-0.02831	0.02106	0.179003
Body fat percentage	rs10514641	G	C	0.311	0.01656	0.00266	4.45e-10	-0.01353	0.02016	0.502006
Body fat percentage	rs1056441	C	T	0.673	0.01788	0.00262	8.69e-12	0.13323	0.02005	3.02e-11
Body fat percentage	rs10732335	A	C	0.556	0.02766	0.00247	4.84e-29	0.01355	0.0184	0.461493
Body fat percentage	rs10756798	C	T	0.355	0.0203	0.00257	2.65e-15	0.0254	0.01903	0.181982
Body fat percentage	rs10758031	A	C	0.258	0.01646	0.00281	4.5e-09	0.01573	0.02146	0.463493
Body fat percentage	rs10766077	G	A	0.635	0.01608	0.00255	2.99e-10	0.03544	0.01912	0.0638632
Body fat percentage	rs10774018	C	G	0.218	0.01676	0.00298	1.81e-08	0.01927	0.02196	0.3802
Body fat percentage	rs10791109	G	T	0.509	0.01591	0.00246	9.55e-11	-0.02311	0.01936	0.232455
Body fat percentage	rs10803762	A	G	0.679	0.01574	0.00263	2.24e-09	-0.01098	0.01935	0.570537
Body fat percentage	rs10830566	A	G	0.722	0.01538	0.00274	2.04e-08	-0.01336	0.02126	0.529619
Body fat percentage	rs10848835	G	C	0.903	0.02892	0.00415	3.09e-12	0.00909	0.03082	0.768084
Body fat percentage	rs10854853	T	G	0.458	0.01366	0.00247	3.01e-08	0.02167	0.0184	0.238708
Body fat percentage	rs10938397	G	A	0.434	0.02559	0.00248	5.59e-25	-0.00778	0.01832	0.671117
Body fat percentage	rs10947510	T	C	0.517	0.0144	0.00246	4.69e-09	0.0048	0.01808	0.790569
Body fat percentage	rs10947793	A	G	0.626	0.01539	0.00254	1.38e-09	0.00253	0.02559	0.921158
Body fat percentage	rs10954772	T	C	0.314	0.01762	0.00265	2.82e-11	-0.03157	0.01974	0.109775
Body fat percentage	rs10999460	T	C	0.266	0.02208	0.00278	2.01e-15	0.02092	0.02065	0.31085
Body fat percentage	rs11012732	G	A	0.331	0.02372	0.00261	1.04e-19	0.00168	0.01906	0.929835
Body fat percentage	rs11030016	T	C	0.741	0.01575	0.0028	1.93e-08	-0.00586	0.02063	0.776403
Body fat percentage	rs11042030	T	C	0.726	0.01817	0.00275	4.24e-11	0.03492	0.02063	0.0905494
Body fat percentage	rs11113445	G	A	0.391	0.01864	0.00252	1.34e-13	-0.0036	0.01846	0.84519
Body fat percentage	rs11119364	T	A	0.182	0.021	0.00319	4.35e-11	-0.00336	0.02401	0.888642
Body fat percentage	rs11150745	A	G	0.681	0.01696	0.00264	1.22e-10	-0.01418	0.01966	0.470698
Body fat percentage	rs11258438	A	G	0.525	0.01345	0.00246	4.58e-08	0.00118	0.01849	0.949199
Body fat percentage	rs113019802	G	A	0.776	0.01875	0.00295	1.98e-10	-0.00212	0.02193	0.922929
Body fat percentage	rs113230003	G	A	0.74	0.0197	0.0028	2.01e-12	0.00902	0.02145	0.674124
Body fat percentage	rs114052060	A	G	0.944	0.03849	0.00533	5.1e-13	0.03093	0.04773	0.516963
Body fat percentage	rs114295766	A	T	0.93	0.02682	0.00482	2.68e-08	0.01935	0.04015	0.62989
Body fat percentage	rs11594905	A	G	0.137	0.02005	0.00357	1.99e-08	0.03851	0.02958	0.192911
Body fat percentage	rs11603783	C	T	0.247	0.0167	0.00285	4.66e-09	0.00734	0.02111	0.728096
Body fat percentage	rs116298073	C	T	0.939	0.03287	0.00513	1.48e-10	-0.02344	0.0392	0.549861
Body fat percentage	rs116399833	A	C	0.229	0.01669	0.00292	1.15e-08	-0.02662	0.02227	0.232008
Body fat percentage	rs11642015	T	C	0.402	0.05215	0.0025	3.1e-96	-0.02353	0.01846	0.202421
Body fat percentage	rs116792274	C	T	0.96	0.03487	0.00631	3.25e-08	-0.03521	0.0514	0.493383
Body fat percentage	rs11685627	G	A	0.515	0.01356	0.00246	3.5e-08	0.01155	0.01965	0.556786
Body fat percentage	rs11695700	T	G	0.418	0.01391	0.00249	2.35e-08	0.00612	0.01864	0.742781
Body fat percentage	rs117068593	C	T	0.811	0.01901	0.00314	1.36e-09	0.00101	0.03373	0.976148
Body fat percentage	rs11742930	T	C	0.566	0.01432	0.00248	7.75e-09	-0.03032	0.01839	0.0991416
Body fat percentage	rs117632017	A	G	0.039	0.03627	0.00634	1.04e-08	0.00528	0.05935	0.92907
Body fat percentage	rs11781222	T	C	0.862	0.02074	0.00356	5.91e-09	0.01915	0.02708	0.479543
Body fat percentage	rs11782341	G	A	0.189	0.01958	0.00314	4.58e-10	-0.00862	0.0233	0.711597
Body fat percentage	rs11786089	G	A	0.457	0.01549	0.00247	3.42e-10	0.01772	0.01853	0.338788
Body fat percentage	rs11790018	C	G	0.631	0.01408	0.00255	3.22e-08	-0.01537	0.01927	0.425222
Body fat percentage	rs11810577	T	C	0.187	0.01812	0.00315	8.75e-09	0.03933	0.02335	0.0921294
Body fat percentage	rs1182143	T	C	0.704	0.01616	0.00269	1.9e-09	0.01648	0.02034	0.418051
Body fat percentage	rs11852419	T	A	0.262	0.01651	0.0028	3.45e-09	0.03824	0.02071	0.0648393
Body fat percentage	rs11856579	G	A	0.732	0.01661	0.00277	2.14e-09	0.00488	0.0209	0.815474
Body fat percentage	rs11857221	A	C	0.397	0.01419	0.00251	1.59e-08	0.03618	0.01858	0.0515787
Body fat percentage	rs11866219	A	C	0.416	0.02211	0.00249	7.41e-19	-0.01246	0.01868	0.50467
Body fat percentage	rs11873305	A	C	0.961	0.05877	0.00634	1.76e-20	0.00804	0.04746	0.865553
Body fat percentage	rs11943456	C	T	0.462	0.01697	0.00246	5.74e-12	0.01603	0.01813	0.376661
Body fat percentage	rs12037698	G	A	0.858	0.02221	0.00352	2.86e-10	0.04307	0.02583	0.095415
Body fat percentage	rs12072739	G	A	0.225	0.01827	0.00294	5.43e-10	0.00972	0.02178	0.655522
Body fat percentage	rs12124126	A	G	0.666	0.01488	0.00261	1.12e-08	0.02565	0.01933	0.184554
Body fat percentage	rs12127506	C	A	0.684	0.01484	0.00264	1.96e-08	-0.00549	0.01952	0.778606
Body fat percentage	rs1218822	A	G	0.662	0.01549	0.0026	2.5e-09	-0.00274	0.01921	0.886448
Body fat percentage	rs12218858	T	C	0.573	0.01463	0.00248	3.9e-09	0.02534	0.01834	0.167054
Body fat percentage	rs12339822	G	A	0.543	0.01852	0.00247	5.97e-14	-0.02799	0.01834	0.126915
Body fat percentage	rs12367809	T	C	0.368	0.02496	0.00255	1.13e-22	0.03309	0.0187	0.076876
Body fat percentage	rs12370302	C	T	0.122	0.02248	0.00375	2.13e-09	0.0368	0.02736	0.178567
Body fat percentage	rs12477088	T	C	0.59	0.01607	0.0025	1.26e-10	-0.00642	0.01849	0.728249
Body fat percentage	rs12477385	G	T	0.773	0.01724	0.00293	4.11e-09	-0.0388	0.02198	0.0774969
Body fat percentage	rs12550674	A	C	0.326	0.01521	0.00262	6.54e-09	-0.01398	0.01973	0.478647
Body fat percentage	rs12568522	G	A	0.697	0.01491	0.00268	2.51e-08	-0.02818	0.01979	0.154474
Body fat percentage	rs12616638	A	G	0.584	0.01372	0.00249	3.74e-08	0.06232	0.0189	0.000978531
Body fat percentage	rs12619178	C	T	0.597	0.01608	0.00251	1.37e-10	-0.02086	0.01867	0.26409
Body fat percentage	rs12622267	A	G	0.633	0.01651	0.00255	9.35e-11	0.01662	0.01922	0.38728
Body fat percentage	rs1262557	T	C	0.483	0.01683	0.00246	7.66e-12	-0.00901	0.01841	0.624618
Body fat percentage	rs12679106	G	T	0.289	0.02254	0.00271	9.33e-17	-0.01896	0.02007	0.344923
Body fat percentage	rs12702528	C	T	0.545	0.0144	0.00247	5.42e-09	0.02825	0.0185	0.126755
Body fat percentage	rs12890931	G	T	0.363	0.01581	0.00255	6.14e-10	0.03583	0.01878	0.0564239
Body fat percentage	rs12901071	G	A	0.335	0.01597	0.0026	8.66e-10	-0.00822	0.01925	0.669504
Body fat percentage	rs12923476	G	A	0.745	0.02031	0.00282	5.66e-13	-0.0047	0.02064	0.819845
Body fat percentage	rs1296328	A	C	0.44	0.01624	0.00248	5.4e-11	-0.01149	0.01859	0.536589
Body fat percentage	rs13062093	G	T	0.366	0.01698	0.00255	2.74e-11	0.0048	0.01884	0.798698
Body fat percentage	rs13069856	T	C	0.934	0.02767	0.00494	2.18e-08	0.00496	0.04202	0.906083
Body fat percentage	rs13109830	A	G	0.541	0.01468	0.00247	2.6e-09	0.00944	0.01829	0.605955
Body fat percentage	rs13135092	G	A	0.083	0.04756	0.00445	1.1e-26	0.04551	0.03488	0.19197
Body fat percentage	rs13174863	G	A	0.148	0.02055	0.00346	2.8e-09	-0.02625	0.02525	0.298514
Body fat percentage	rs1322842	A	G	0.393	0.01419	0.00252	1.69e-08	0.01271	0.01879	0.498741
Body fat percentage	rs1322998	A	G	0.435	0.0139	0.00248	2.07e-08	0.01201	0.0184	0.513943
Body fat percentage	rs1324088	A	G	0.141	0.0195	0.00353	3.34e-08	-0.05966	0.02843	0.035855
Body fat percentage	rs1335055	G	A	0.344	0.01471	0.00259	1.29e-08	0.02726	0.01947	0.161563
Body fat percentage	rs136309	A	C	0.205	0.01732	0.00304	1.27e-08	0.07225	0.02251	0.00133063
Body fat percentage	rs141403828	A	T	0.987	0.06073	0.01098	3.23e-08	-0.10987	0.08937	0.218938
Body fat percentage	rs1414506	T	C	0.653	0.01537	0.00258	2.63e-09	-0.02579	0.01881	0.170365
Body fat percentage	rs1415475	T	C	0.937	0.03344	0.00506	4e-11	0.05338	0.03668	0.145603
Body fat percentage	rs1441264	A	G	0.592	0.01644	0.0025	4.91e-11	0.00351	0.0185	0.849589
Body fat percentage	rs145350287	T	A	0.96	0.04607	0.0063	2.56e-13	-0.0475	0.05248	0.36537
Body fat percentage	rs1460940	A	G	0.802	0.02687	0.00308	2.81e-18	0.00305	0.02356	0.897138
Body fat percentage	rs147730268	G	T	0.909	0.03968	0.00428	1.93e-20	0.05482	0.03499	0.117198
Body fat percentage	rs1478804	A	G	0.791	0.01651	0.00302	4.74e-08	-0.02367	0.02231	0.288869
Body fat percentage	rs1486921	C	T	0.703	0.01488	0.00269	3.17e-08	0.02492	0.0194	0.198909
Body fat percentage	rs1491592	T	C	0.549	0.01428	0.00247	7.4e-09	-0.03266	0.01851	0.0775696
Body fat percentage	rs1503526	C	T	0.479	0.01608	0.00246	6.2e-11	-0.00017	0.01822	0.99252
Body fat percentage	rs1535274	C	A	0.61	0.01714	0.00252	1e-11	0.00965	0.01845	0.600796
Body fat percentage	rs1538742	C	A	0.43	0.0255	0.00248	9.23e-25	-0.01225	0.0185	0.507992
Body fat percentage	rs1568489	G	A	0.574	0.01518	0.00249	1.02e-09	-0.04358	0.01839	0.0178125
Body fat percentage	rs157845	T	C	0.254	0.01668	0.00282	3.45e-09	0.01304	0.021	0.534627
Body fat percentage	rs1609906	G	A	0.485	0.02045	0.00246	9.13e-17	0.01081	0.01829	0.554664
Body fat percentage	rs1653892	T	C	0.304	0.01706	0.00267	1.66e-10	-0.01304	0.01953	0.504261
Body fat percentage	rs16934748	C	T	0.152	0.01897	0.00343	3.11e-08	-0.0037	0.02579	0.8859
Body fat percentage	rs16940859	A	G	0.811	0.01792	0.00314	1.13e-08	-0.03878	0.02354	0.0994607
Body fat percentage	rs16951304	T	C	0.793	0.02683	0.00303	9.49e-19	-0.00823	0.02242	0.713666
Body fat percentage	rs1701820	G	A	0.449	0.01473	0.00247	2.49e-09	0.01197	0.01834	0.514153
Body fat percentage	rs17024393	C	T	0.026	0.05983	0.00775	1.17e-14	0.02719	0.05446	0.617635
Body fat percentage	rs17115183	T	C	0.406	0.01491	0.0025	2.59e-09	-0.02648	0.01867	0.156211
Body fat percentage	rs17265513	C	T	0.2	0.01846	0.00307	1.85e-09	0.02595	0.02348	0.269034
Body fat percentage	rs17296856	A	C	0.718	0.02698	0.00273	5.13e-23	-0.00449	0.02002	0.822453
Body fat percentage	rs1731260	T	G	0.472	0.01512	0.00246	8.19e-10	0.03096	0.01817	0.0883559
Body fat percentage	rs17704028	C	T	0.853	0.019	0.00347	4.29e-08	-0.00204	0.02583	0.937066
Body fat percentage	rs17770336	T	C	0.324	0.02074	0.00263	2.81e-15	0.0293	0.01967	0.136358
Body fat percentage	rs1783541	T	C	0.218	0.01662	0.00297	2.29e-08	0.00915	0.02307	0.691568
Body fat percentage	rs1861410	C	T	0.446	0.01829	0.00247	1.39e-13	0.02199	0.01834	0.230338
Body fat percentage	rs1881505	T	C	0.058	0.02943	0.00526	2.22e-08	-0.09736	0.04091	0.0173217
Body fat percentage	rs1891215	C	T	0.459	0.01393	0.00247	1.61e-08	-0.03248	0.01822	0.0746496
Body fat percentage	rs1893659	C	A	0.537	0.02003	0.00246	4.42e-16	-0.04174	0.02468	0.0908781
Body fat percentage	rs1928185	C	T	0.168	0.03055	0.00328	1.35e-20	-0.00798	0.02433	0.742868
Body fat percentage	rs1928496	T	C	0.742	0.01768	0.00281	3.11e-10	0.01654	0.02108	0.432589
Body fat percentage	rs2002023	T	C	0.408	0.01552	0.0025	5.42e-10	-0.00245	0.01837	0.893919
Body fat percentage	rs2038646	G	C	0.599	0.01858	0.00251	1.24e-13	0.0234	0.01844	0.204334
Body fat percentage	rs2042864	C	T	0.404	0.01635	0.0025	6.65e-11	0.03376	0.01867	0.0705119
Body fat percentage	rs2043016	T	C	0.376	0.01612	0.00254	2.11e-10	0.00624	0.0191	0.743989
Body fat percentage	rs2052607	G	A	0.655	0.01955	0.00259	3.95e-14	0.00504	0.01912	0.792225
Body fat percentage	rs208015	T	C	0.068	0.0336	0.00489	6.39e-12	0.13322	0.03442	0.000108545
Body fat percentage	rs2112347	T	G	0.641	0.02277	0.00256	6.07e-19	-0.0099	0.01895	0.601427
Body fat percentage	rs2124499	G	C	0.631	0.01687	0.00255	3.54e-11	-0.01923	0.0188	0.306402
Body fat percentage	rs2172131	T	C	0.419	0.0168	0.00249	1.52e-11	0.00013	0.01838	0.994515
Body fat percentage	rs217672	C	A	0.272	0.01622	0.00276	4.3e-09	-0.02243	0.02068	0.278253
Body fat percentage	rs2192527	G	A	0.465	0.01817	0.00246	1.66e-13	-0.01617	0.01829	0.376579
Body fat percentage	rs2239647	A	C	0.448	0.01656	0.00247	2.05e-11	0.01183	0.01846	0.521643
Body fat percentage	rs2242449	T	C	0.426	0.01438	0.00248	7.22e-09	-0.00994	0.02552	0.696749
Body fat percentage	rs2243928	C	G	0.353	0.01769	0.00257	6.02e-12	-0.02038	0.01921	0.288556
Body fat percentage	rs2281819	T	A	0.771	0.01779	0.00292	1.15e-09	-0.01285	0.0217	0.553692
Body fat percentage	rs2289379	C	T	0.605	0.01653	0.00251	4.82e-11	-0.01498	0.01861	0.421045
Body fat percentage	rs2306937	C	T	0.797	0.0191	0.00305	3.94e-10	-0.02265	0.02242	0.312223
Body fat percentage	rs2318543	A	G	0.218	0.01797	0.00298	1.62e-09	-0.03532	0.02184	0.105808
Body fat percentage	rs2370982	T	C	0.215	0.02605	0.00299	2.95e-18	0.0394	0.02254	0.0805423
Body fat percentage	rs2371767	C	G	0.273	0.01778	0.00276	1.14e-10	-0.00014	0.02002	0.994423
Body fat percentage	rs2398861	G	A	0.257	0.01627	0.00281	7.31e-09	0.0141	0.02054	0.49223
Body fat percentage	rs241459	A	C	0.32	0.01993	0.00263	3.86e-14	-0.02136	0.01949	0.273185
Body fat percentage	rs2436772	G	A	0.791	0.01951	0.00302	1.11e-10	0.02322	0.02246	0.301203
Body fat percentage	rs2439823	G	A	0.548	0.01892	0.00247	1.82e-14	-0.00709	0.0185	0.701677
Body fat percentage	rs2455821	A	C	0.271	0.01612	0.00276	5.5e-09	0.019	0.02077	0.360294
Body fat percentage	rs245775	G	A	0.729	0.01945	0.00276	1.97e-12	-0.00703	0.02048	0.731572
Body fat percentage	rs2477534	C	G	0.351	0.01424	0.00258	3.22e-08	-0.00116	0.01941	0.952234
Body fat percentage	rs249612	T	C	0.72	0.01523	0.00274	2.59e-08	4e-05	0.02041	0.998428
Body fat percentage	rs254024	T	G	0.437	0.01442	0.00248	5.8e-09	0.01982	0.01823	0.277139
Body fat percentage	rs2606228	A	C	0.357	0.01596	0.00256	4.87e-10	0.00516	0.01934	0.789666
Body fat percentage	rs2660241	C	T	0.363	0.01528	0.00256	2.24e-09	0.01788	0.01903	0.347411
Body fat percentage	rs2665856	T	A	0.319	0.01464	0.00264	2.79e-08	0.0145	0.01959	0.459366
Body fat percentage	rs2678204	G	T	0.342	0.02111	0.00259	3.68e-16	0.02097	0.0194	0.279621
Body fat percentage	rs2798297	A	G	0.366	0.01507	0.00255	3.44e-09	-0.029	0.01941	0.135147
Body fat percentage	rs2802774	A	C	0.546	0.01444	0.00247	4.9e-09	0.00281	0.02227	0.899709
Body fat percentage	rs28434748	G	A	0.189	0.01721	0.00314	4.31e-08	0.05029	0.02223	0.023695
Body fat percentage	rs28483178	G	C	0.303	0.02405	0.00267	2.36e-19	-0.01192	0.01979	0.547079
Body fat percentage	rs2855818	A	G	0.237	0.02374	0.00289	2.21e-16	-0.01426	0.02119	0.500984
Body fat percentage	rs28726372	C	T	0.308	0.01578	0.00266	3.04e-09	0.03483	0.02044	0.0883253
Body fat percentage	rs28893270	G	A	0.591	0.01522	0.0025	1.13e-09	-0.03575	0.01846	0.052822
Body fat percentage	rs2914231	G	C	0.766	0.02166	0.0029	8.3e-14	-0.00321	0.02143	0.88084
Body fat percentage	rs2943650	C	T	0.354	0.02056	0.00257	1.22e-15	-0.02593	0.01884	0.168634
Body fat percentage	rs2954033	G	A	0.697	0.01566	0.00267	4.84e-09	0.01523	0.01965	0.438321
Body fat percentage	rs2980240	C	A	0.82	0.02329	0.0032	3.2e-13	-0.04529	0.02354	0.0543445
Body fat percentage	rs2984618	T	G	0.417	0.01483	0.00249	2.7e-09	0.02696	0.02478	0.276662
Body fat percentage	rs301806	T	C	0.584	0.01582	0.00249	2.2e-10	6e-05	0.01833	0.99737
Body fat percentage	rs314279	C	A	0.116	0.02208	0.00383	8.46e-09	-0.02804	0.02857	0.326351
Body fat percentage	rs33503	G	A	0.194	0.01743	0.00311	2.04e-08	0.01544	0.02346	0.510385
Body fat percentage	rs34220678	A	G	0.117	0.02284	0.00383	2.39e-09	-0.03437	0.03407	0.313066
Body fat percentage	rs34308737	G	A	0.094	0.02352	0.0042	2.21e-08	0.00258	0.03134	0.934399
Body fat percentage	rs34356467	T	G	0.184	0.01741	0.00317	3.96e-08	0.04386	0.02392	0.0667293
Body fat percentage	rs34417222	C	T	0.69	0.01685	0.00266	2.23e-10	0.02577	0.01979	0.192854
Body fat percentage	rs34483452	A	C	0.135	0.03114	0.00359	4.54e-18	-0.03535	0.02615	0.176554
Body fat percentage	rs34580448	T	C	0.959	0.04483	0.00619	4.32e-13	0.01957	0.0454	0.666326
Body fat percentage	rs34769775	C	T	0.702	0.01784	0.00269	3.12e-11	0.0074	0.02024	0.714497
Body fat percentage	rs34811474	G	A	0.768	0.01726	0.00291	3.05e-09	0.0408	0.02482	0.10016
Body fat percentage	rs34898535	C	T	0.623	0.02139	0.00254	3.34e-17	-0.01036	0.01886	0.582951
Body fat percentage	rs34966008	C	T	0.592	0.0169	0.0025	1.39e-11	-0.00498	0.01855	0.7882
Body fat percentage	rs35060985	A	G	0.317	0.02272	0.00264	7.84e-18	0.00969	0.01997	0.62771
Body fat percentage	rs35128308	C	T	0.507	0.01486	0.00246	1.47e-09	0.04231	0.01828	0.0206562
Body fat percentage	rs35154152	T	C	0.893	0.02276	0.00398	1.05e-08	-0.01792	0.02949	0.543414
Body fat percentage	rs35276127	C	G	0.793	0.01658	0.00303	4.53e-08	-0.00195	0.02372	0.934365
Body fat percentage	rs35557355	T	A	0.384	0.01409	0.00253	2.43e-08	0.00954	0.01858	0.607568
Body fat percentage	rs35644221	G	A	0.701	0.01673	0.00268	4.53e-10	-0.01308	0.02004	0.513821
Body fat percentage	rs35761930	T	A	0.184	0.0186	0.00317	4.62e-09	-0.01139	0.02359	0.6293
Body fat percentage	rs35882248	T	C	0.315	0.02161	0.00265	3.12e-16	-0.01697	0.01926	0.378379
Body fat percentage	rs36090025	A	C	0.7	0.01466	0.00268	4.62e-08	0.00704	0.0198	0.722237
Body fat percentage	rs3736896	C	T	0.205	0.03177	0.00305	1.78e-25	-0.00058	0.0224	0.979308
Body fat percentage	rs3764002	C	T	0.739	0.02313	0.0028	1.36e-16	-0.01326	0.02152	0.53787
Body fat percentage	rs3766823	A	G	0.172	0.02117	0.00326	8.17e-11	-0.01878	0.02421	0.437961
Body fat percentage	rs3796658	G	A	0.54	0.0177	0.00247	7.05e-13	-0.00304	0.01827	0.86768
Body fat percentage	rs3803286	A	G	0.334	0.0178	0.00261	8.42e-12	-0.02371	0.01932	0.219617
Body fat percentage	rs3810291	A	G	0.677	0.01765	0.00263	1.87e-11	-0.00417	0.01962	0.83166
Body fat percentage	rs3817428	C	G	0.733	0.02179	0.00278	4.28e-15	0.00416	0.02111	0.843691
Body fat percentage	rs3826226	A	T	0.371	0.01389	0.00254	4.77e-08	0.01146	0.01963	0.559475
Body fat percentage	rs3847072	G	A	0.754	0.01563	0.00285	4.33e-08	-0.00985	0.02583	0.703143
Body fat percentage	rs40071	T	C	0.821	0.02119	0.0032	3.74e-11	-0.00893	0.02354	0.704265
Body fat percentage	rs41310284	C	A	0.898	0.02558	0.00407	3.2e-10	-0.00679	0.03192	0.831445
Body fat percentage	rs4148866	T	C	0.412	0.01392	0.0025	2.48e-08	-0.01943	0.01943	0.317431
Body fat percentage	rs4238585	T	C	0.871	0.02111	0.00366	8.05e-09	-0.00535	0.02707	0.843227
Body fat percentage	rs4284389	T	C	0.499	0.01567	0.00246	1.83e-10	0.01452	0.01872	0.437892
Body fat percentage	rs4402589	G	T	0.553	0.01957	0.00247	2.38e-15	0.01066	0.01839	0.562275
Body fat percentage	rs4450871	G	A	0.441	0.01441	0.00247	5.73e-09	-0.01285	0.02057	0.5323
Body fat percentage	rs4477562	T	C	0.129	0.02185	0.00367	2.69e-09	0.00021	0.02721	0.99376
Body fat percentage	rs4482463	C	A	0.076	0.02615	0.00464	1.77e-08	-0.02332	0.03404	0.493302
Body fat percentage	rs4502882	C	T	0.343	0.01531	0.00259	3.3e-09	0.02516	0.0191	0.187729
Body fat percentage	rs4503172	C	T	0.392	0.01467	0.00252	5.63e-09	-0.01226	0.01862	0.510079
Body fat percentage	rs4547132	C	T	0.733	0.01766	0.00278	2.09e-10	-0.02803	0.02088	0.179374
Body fat percentage	rs4547574	A	T	0.774	0.0164	0.00294	2.4e-08	0.04198	0.02275	0.0650175
Body fat percentage	rs4549080	T	C	0.341	0.01733	0.00259	2.32e-11	-0.00552	0.01907	0.772128
Body fat percentage	rs4549685	C	T	0.67	0.01761	0.00261	1.57e-11	-0.02702	0.0192	0.15947
Body fat percentage	rs4619804	C	A	0.739	0.01833	0.0028	5.8e-11	0.01166	0.02074	0.573757
Body fat percentage	rs4642249	A	G	0.108	0.02405	0.00395	1.19e-09	-0.01062	0.02964	0.720032
Body fat percentage	rs4657796	T	C	0.623	0.01612	0.00254	2.06e-10	0.01289	0.01872	0.491234
Body fat percentage	rs4690324	G	A	0.178	0.0191	0.00321	2.64e-09	-0.03572	0.02467	0.147642
Body fat percentage	rs4709745	C	T	0.305	0.01471	0.00267	3.53e-08	0.00081	0.0197	0.96723
Body fat percentage	rs4718964	T	G	0.412	0.01731	0.0025	4.07e-12	0.02353	0.01847	0.202731
Body fat percentage	rs4722398	T	C	0.136	0.01988	0.00359	3.03e-08	0.02381	0.02707	0.379073
Body fat percentage	rs4727630	G	A	0.578	0.01392	0.00249	2.21e-08	-0.0048	0.01849	0.795263
Body fat percentage	rs4752182	A	G	0.428	0.01373	0.00248	3.19e-08	-0.01021	0.0183	0.576892
Body fat percentage	rs4759318	T	C	0.362	0.01604	0.00256	3.52e-10	0.00843	0.01902	0.65746
Body fat percentage	rs477895	T	C	0.837	0.01841	0.00333	3.13e-08	-0.03734	0.02541	0.14179
Body fat percentage	rs4785955	T	G	0.212	0.01685	0.00301	2.14e-08	0.00582	0.02261	0.796856
Body fat percentage	rs479018	G	A	0.667	0.01935	0.00261	1.15e-13	0.01945	0.02056	0.344123
Body fat percentage	rs4790841	C	T	0.845	0.03098	0.0034	7.52e-20	-0.03009	0.02541	0.236474
Body fat percentage	rs4821764	G	A	0.419	0.02137	0.00249	9.42e-18	0.09094	0.0184	7.68e-07
Body fat percentage	rs4864201	T	C	0.347	0.01486	0.00258	8.56e-09	-0.00073	0.01906	0.969398
Body fat percentage	rs4876611	G	A	0.716	0.02289	0.00272	4.34e-17	0.03353	0.02036	0.0996646
Body fat percentage	rs4976033	A	G	0.599	0.0167	0.00251	2.72e-11	0.01567	0.01937	0.41872
Body fat percentage	rs538656	T	G	0.235	0.03036	0.0029	1.13e-25	0.03142	0.02111	0.136712
Body fat percentage	rs539515	C	A	0.208	0.03617	0.00303	7.41e-33	-0.03198	0.02296	0.163644
Body fat percentage	rs55637757	C	T	0.867	0.02249	0.00361	4.84e-10	0.03667	0.03025	0.225539
Body fat percentage	rs55714539	C	A	0.343	0.02503	0.00259	4.2e-22	0.00745	0.02	0.709659
Body fat percentage	rs56226325	C	T	0.847	0.0222	0.00341	7.5e-11	0.03134	0.02408	0.193152
Body fat percentage	rs56288810	G	A	0.214	0.01787	0.003	2.49e-09	0.02948	0.02202	0.180697
Body fat percentage	rs56399737	C	T	0.551	0.0146	0.00247	3.46e-09	0.02396	0.02519	0.341542
Body fat percentage	rs56803094	A	G	0.773	0.01813	0.00293	6.32e-10	0.0204	0.02234	0.361085
Body fat percentage	rs57292329	A	T	0.063	0.02861	0.00504	1.4e-08	-0.0067	0.04101	0.870277
Body fat percentage	rs57866767	T	C	0.568	0.02132	0.00248	8.24e-18	0.00013	0.0183	0.994114
Body fat percentage	rs58360798	C	T	0.191	0.01776	0.00313	1.34e-08	-0.00375	0.03212	0.907121
Body fat percentage	rs586461	C	G	0.755	0.01715	0.00286	1.91e-09	0.00491	0.02096	0.814869
Body fat percentage	rs591939	G	A	0.25	0.01732	0.00284	1.03e-09	0.03434	0.02974	0.248283
Body fat percentage	rs597309	A	G	0.829	0.01804	0.00326	3.11e-08	0.02012	0.02372	0.396241
Body fat percentage	rs6021948	T	A	0.678	0.01659	0.00263	2.78e-10	-0.0212	0.01977	0.283519
Body fat percentage	rs61778068	A	T	0.957	0.03457	0.00607	1.24e-08	0.0167	0.05176	0.746929
Body fat percentage	rs61888762	G	C	0.322	0.02683	0.00263	1.92e-24	0.01998	0.02016	0.321708
Body fat percentage	rs61975142	G	A	0.833	0.02152	0.00329	6.34e-11	0.0135	0.02373	0.569536
Body fat percentage	rs62037365	G	C	0.402	0.03102	0.00251	3.37e-35	0.00737	0.01869	0.693501
Body fat percentage	rs62104477	T	G	0.33	0.01928	0.00261	1.66e-13	-0.00318	0.0194	0.869692
Body fat percentage	rs62106258	T	C	0.952	0.06537	0.00572	3.1e-30	0.09047	0.04762	0.0574338
Body fat percentage	rs62261725	A	G	0.673	0.01996	0.00262	2.49e-14	0.03187	0.01944	0.101176
Body fat percentage	rs62277722	A	G	0.063	0.0296	0.00505	4.67e-09	0.06094	0.04913	0.214813
Body fat percentage	rs62285233	G	A	0.898	0.02345	0.00405	7.35e-09	-0.00654	0.03111	0.833469
Body fat percentage	rs62414900	C	T	0.948	0.03366	0.00555	1.36e-09	0.00616	0.04348	0.887275
Body fat percentage	rs62477684	C	T	0.58	0.01833	0.00249	1.81e-13	-0.02732	0.01906	0.151785
Body fat percentage	rs6446187	A	C	0.514	0.02396	0.00246	1.89e-22	0.04446	0.01835	0.0154052
Body fat percentage	rs6545714	G	A	0.398	0.0201	0.00251	1.15e-15	-0.04263	0.01858	0.0217432
Body fat percentage	rs6561937	T	A	0.248	0.01742	0.00284	9.19e-10	0.00294	0.02169	0.892329
Body fat percentage	rs6575340	A	G	0.637	0.01818	0.00256	1.13e-12	0.01111	0.01895	0.55767
Body fat percentage	rs6686901	C	T	0.46	0.01676	0.00247	1.06e-11	-0.01251	0.01825	0.492815
Body fat percentage	rs6688826	C	T	0.3	0.01548	0.00268	7.73e-09	-0.00852	0.0201	0.671539
Body fat percentage	rs6717858	C	T	0.403	0.02565	0.0025	1.31e-24	-0.03544	0.01839	0.0539377
Body fat percentage	rs6739303	T	C	0.829	0.03399	0.00326	2.27e-25	-0.01928	0.02382	0.41814
Body fat percentage	rs67807996	A	G	0.402	0.02245	0.00251	3.34e-19	0.01829	0.0207	0.376689
Body fat percentage	rs6792984	T	C	0.308	0.01479	0.00266	2.75e-08	-0.02538	0.02011	0.206901
Body fat percentage	rs68169458	C	T	0.295	0.01652	0.00269	8.71e-10	0.01971	0.02014	0.327784
Body fat percentage	rs6847975	A	G	0.356	0.01717	0.00257	2.25e-11	-0.00593	0.01904	0.755508
Body fat percentage	rs6857	C	T	0.828	0.02298	0.00326	1.68e-12	-0.04429	0.02451	0.0707238
Body fat percentage	rs6861649	C	T	0.607	0.0174	0.00252	4.66e-12	0.01361	0.01867	0.466092
Body fat percentage	rs6875585	C	A	0.67	0.0148	0.00261	1.47e-08	0.01856	0.01925	0.335063
Body fat percentage	rs6888037	T	G	0.752	0.01666	0.00284	4.71e-09	0.00525	0.02124	0.804883
Body fat percentage	rs6893495	T	C	0.214	0.01821	0.003	1.23e-09	-0.01904	0.02262	0.399996
Body fat percentage	rs6927268	T	G	0.795	0.01871	0.00304	7.91e-10	0.01516	0.02226	0.495836
Body fat percentage	rs6948959	G	A	0.256	0.01628	0.00282	7.31e-09	0.03729	0.02148	0.0825999
Body fat percentage	rs6977416	G	A	0.669	0.01436	0.00261	3.82e-08	-0.00542	0.01897	0.775247
Body fat percentage	rs7020	A	G	0.44	0.01774	0.00248	7.63e-13	-0.04402	0.01853	0.0175401
Body fat percentage	rs7027304	T	C	0.652	0.0142	0.00258	3.73e-08	0.01373	0.0192	0.474369
Body fat percentage	rs704061	C	T	0.453	0.01938	0.00247	4.1e-15	-0.0141	0.01814	0.436995
Body fat percentage	rs7046483	G	A	0.39	0.01464	0.00252	6.15e-09	0.04666	0.01866	0.0123983
Body fat percentage	rs7094644	A	G	0.674	0.01462	0.00262	2.46e-08	-0.00998	0.01966	0.611711
Body fat percentage	rs7117842	C	T	0.37	0.0146	0.00255	9.73e-09	-0.01083	0.01932	0.575192
Body fat percentage	rs7124681	A	C	0.408	0.03103	0.0025	2.28e-35	-0.03884	0.01886	0.0394302
Body fat percentage	rs7133378	A	G	0.317	0.02518	0.00264	1.44e-21	0.01979	0.01929	0.305144
Body fat percentage	rs7135617	G	T	0.42	0.01582	0.00249	2.1e-10	-0.02189	0.01834	0.232619
Body fat percentage	rs713586	C	T	0.49	0.03194	0.00246	1.32e-38	-0.03245	0.01817	0.0741122
Body fat percentage	rs7139583	A	C	0.71	0.01959	0.00271	4.71e-13	-0.00221	0.01987	0.91148
Body fat percentage	rs7159203	C	T	0.925	0.02538	0.00465	4.99e-08	0.03542	0.0368	0.335712
Body fat percentage	rs7164727	T	C	0.669	0.01972	0.00261	4.35e-14	-0.01001	0.01951	0.608048
Body fat percentage	rs71658797	A	T	0.124	0.02861	0.00373	1.71e-14	0.05673	0.02933	0.0531114
Body fat percentage	rs7191938	G	A	0.704	0.01549	0.00269	8.79e-09	-0.0136	0.01993	0.494912
Body fat percentage	rs7200589	G	A	0.726	0.01735	0.00276	3e-10	0.01539	0.02082	0.459664
Body fat percentage	rs7206608	G	C	0.323	0.015	0.00263	1.15e-08	0.05195	0.01959	0.00800989
Body fat percentage	rs7238896	G	A	0.141	0.02	0.00353	1.52e-08	-0.00838	0.02611	0.748222
Body fat percentage	rs72755233	G	A	0.887	0.02122	0.00388	4.62e-08	0.03735	0.03398	0.271741
Body fat percentage	rs72820274	A	G	0.419	0.01374	0.00249	3.5e-08	-0.00961	0.01849	0.603165
Body fat percentage	rs72917533	T	C	0.814	0.01771	0.00316	2e-08	0.01968	0.02381	0.4085
Body fat percentage	rs72959041	G	A	0.949	0.03434	0.0056	8.44e-10	-0.0133	0.04389	0.761887
Body fat percentage	rs72976986	G	A	0.809	0.02368	0.00312	3.53e-14	-0.05073	0.02364	0.0319157
Body fat percentage	rs72995085	T	C	0.823	0.01924	0.00322	2.24e-09	0.06609	0.02379	0.00546302
Body fat percentage	rs73021485	G	T	0.882	0.02212	0.0038	6e-09	-0.01286	0.02774	0.643066
Body fat percentage	rs73041988	T	G	0.834	0.0246	0.0033	9.14e-14	0.00526	0.02529	0.835225
Body fat percentage	rs73213501	A	C	0.83	0.01884	0.00327	8.8e-09	0.02711	0.02332	0.245037
Body fat percentage	rs73236524	A	G	0.133	0.0203	0.00362	2.11e-08	0.00055	0.02679	0.983576
Body fat percentage	rs7412	T	C	0.081	0.02743	0.0045	1.13e-09	-0.03347	0.03407	0.325821
Body fat percentage	rs7442885	C	G	0.79	0.01938	0.00302	1.32e-10	-0.02369	0.0218	0.277262
Body fat percentage	rs7498044	G	A	0.781	0.01705	0.00297	9.67e-09	0.04215	0.02274	0.0638022
Body fat percentage	rs7498798	G	A	0.356	0.01477	0.00257	8.69e-09	0.01879	0.02045	0.358193
Body fat percentage	rs7503604	C	A	0.488	0.0136	0.00246	3.19e-08	-0.02258	0.01943	0.245372
Body fat percentage	rs7519259	A	G	0.531	0.01419	0.00246	8.27e-09	-0.04298	0.0182	0.0181784
Body fat percentage	rs7570258	C	T	0.509	0.01358	0.00246	3.3e-08	-0.00602	0.01831	0.742169
Body fat percentage	rs7571753	T	C	0.621	0.01421	0.00253	2.02e-08	-0.01819	0.01857	0.327367
Body fat percentage	rs75846784	T	G	0.921	0.02554	0.00457	2.22e-08	0.05018	0.03556	0.158134
Body fat percentage	rs75854315	A	G	0.066	0.02886	0.00496	5.99e-09	-0.02718	0.04017	0.49868
Body fat percentage	rs7591494	A	G	0.261	0.01691	0.0028	1.47e-09	-0.02924	0.02065	0.156891
Body fat percentage	rs7601895	C	G	0.691	0.01532	0.00266	8.23e-09	0.03482	0.02022	0.084987
Body fat percentage	rs76040172	G	A	0.946	0.03887	0.00542	7.13e-13	-0.1005	0.04242	0.0178206
Body fat percentage	rs76095247	A	C	0.76	0.01605	0.00288	2.48e-08	-0.02005	0.02124	0.345101
Body fat percentage	rs7613261	T	A	0.205	0.02154	0.00305	1.54e-12	-0.05002	0.02251	0.0262699
Body fat percentage	rs7630228	T	C	0.565	0.01475	0.00248	2.65e-09	-0.00069	0.01878	0.970778
Body fat percentage	rs7649970	T	C	0.121	0.03947	0.00377	1.18e-25	-0.02007	0.02748	0.465235
Body fat percentage	rs76824303	A	C	0.903	0.02276	0.00414	3.98e-08	-0.01845	0.03063	0.546949
Body fat percentage	rs7692075	G	T	0.153	0.01962	0.00342	9.45e-09	-0.00493	0.0256	0.847152
Body fat percentage	rs7700107	C	A	0.137	0.01963	0.00357	3.94e-08	-0.00639	0.02675	0.811057
Body fat percentage	rs7774	A	C	0.309	0.01492	0.00266	2.02e-08	-0.0025	0.0198	0.899663
Body fat percentage	rs78265103	A	T	0.949	0.03699	0.00558	3.5e-11	0.01338	0.04088	0.743362
Body fat percentage	rs78801969	C	T	0.858	0.02075	0.00352	3.66e-09	-0.05467	0.02731	0.0452849
Body fat percentage	rs7925100	A	G	0.396	0.01541	0.00251	8.62e-10	0.0061	0.0191	0.749383
Body fat percentage	rs79478789	C	A	0.159	0.01898	0.00336	1.59e-08	0.04593	0.02533	0.0698449
Body fat percentage	rs7953	A	G	0.486	0.0139	0.00246	1.56e-08	-0.02216	0.01818	0.222829
Body fat percentage	rs7959140	T	G	0.775	0.01887	0.00294	1.41e-10	-0.02312	0.02205	0.294396
Body fat percentage	rs7982447	C	T	0.206	0.02112	0.00304	3.52e-12	-0.03509	0.02257	0.120056
Body fat percentage	rs79869125	G	T	0.895	0.02253	0.004	1.82e-08	0.01332	0.02992	0.656252
Body fat percentage	rs79921461	T	C	0.853	0.01919	0.00347	3.13e-08	0.03139	0.02561	0.220362
Body fat percentage	rs80135947	C	A	0.195	0.03073	0.0031	3.58e-23	0.05188	0.02234	0.0202353
Body fat percentage	rs8042404	A	G	0.271	0.01577	0.00277	1.17e-08	-0.00504	0.02015	0.802474
Body fat percentage	rs8087074	T	G	0.261	0.01732	0.0028	6e-10	-0.01085	0.02081	0.602308
Body fat percentage	rs809955	G	A	0.633	0.01745	0.00255	7.66e-12	-0.0058	0.01895	0.759542
Body fat percentage	rs8112818	A	G	0.598	0.01752	0.00251	2.72e-12	0.03881	0.01856	0.0365486
Body fat percentage	rs815163	T	C	0.438	0.01396	0.00248	1.74e-08	0.02535	0.01829	0.165785
Body fat percentage	rs815611	G	A	0.448	0.01523	0.00247	7.14e-10	-0.00525	0.01815	0.772509
Body fat percentage	rs825501	T	C	0.363	0.01584	0.00256	5.72e-10	-0.00928	0.0189	0.623266
Body fat percentage	rs878206	G	A	0.542	0.01357	0.00247	3.72e-08	0.013	0.01823	0.475797
Body fat percentage	rs879620	T	C	0.615	0.02177	0.00253	6.8e-18	0.00771	0.01867	0.679712
Body fat percentage	rs9320823	C	T	0.602	0.02285	0.00251	8.81e-20	-0.04479	0.01855	0.0157472
Body fat percentage	rs9358657	G	A	0.283	0.01499	0.00273	3.87e-08	0.02639	0.02039	0.195577
Body fat percentage	rs9358912	G	T	0.73	0.032	0.00277	6.17e-31	-0.00526	0.02006	0.793353
Body fat percentage	rs9394307	T	A	0.334	0.01708	0.00261	5.58e-11	0.02523	0.01924	0.189742
Body fat percentage	rs9425633	C	T	0.484	0.01435	0.00246	5.39e-09	-0.02103	0.01823	0.248659
Body fat percentage	rs9471333	C	T	0.45	0.02184	0.00247	9.25e-19	0.01641	0.01823	0.367988
Body fat percentage	rs9522279	T	C	0.425	0.01792	0.00249	5.58e-13	-0.00337	0.01834	0.854401
Body fat percentage	rs9551991	C	T	0.144	0.02138	0.0035	1.02e-09	0.01045	0.02592	0.686828
Body fat percentage	rs9659073	A	G	0.478	0.0152	0.00246	6.47e-10	-0.01734	0.01815	0.339246
Body fat percentage	rs972283	A	G	0.49	0.01901	0.00246	1.04e-14	0.00376	0.01841	0.837988
Body fat percentage	rs9747171	G	A	0.607	0.01392	0.00252	3.19e-08	0.02014	0.01848	0.276003
Body fat percentage	rs9788550	G	C	0.752	0.01907	0.00285	2.13e-11	-0.01407	0.02109	0.504715
Body fat percentage	rs9803921	C	A	0.618	0.01395	0.00253	3.43e-08	0.02885	0.01877	0.124375
Body fat percentage	rs9865173	T	A	0.297	0.01661	0.00269	6.42e-10	0.03854	0.02004	0.0545236
Body fat percentage	rs9902386	T	G	0.323	0.01646	0.00263	3.73e-10	-0.03015	0.01974	0.126707
Body fat percentage	rs9906944	C	T	0.661	0.01805	0.0026	3.58e-12	0.01743	0.01985	0.379795
Body fat percentage	rs9948863	G	A	0.528	0.01342	0.00246	4.95e-08	-0.00832	0.01839	0.650903
Body mass index	rs10007906	A	C	0.36	0.01313	0.00178	1.7e-13	-0.02661	0.01893	0.159821
Body mass index	rs10009336	C	T	0.836	0.01364	0.00214	2.2e-10	-0.00085	0.03332	0.97963
Body mass index	rs1000940	G	A	0.299	0.01483	0.00173	1.1e-17	-0.00805	0.0198	0.684401
Body mass index	rs10058464	C	A	0.888	0.01747	0.0027	1.3e-10	-0.00265	0.0386	0.945322
Body mass index	rs1006353	A	G	0.249	0.0122	0.00184	2.3e-11	-0.04968	0.02083	0.0170977
Body mass index	rs1006896	A	C	0.894	0.02392	0.00276	5.5e-18	0.04167	0.02995	0.164194
Body mass index	rs10071816	A	G	0.194	0.01208	0.00216	2.4e-08	-0.00489	0.02331	0.833762
Body mass index	rs1007934	G	A	0.585	0.01217	0.00172	7.6e-12	-0.00356	0.01851	0.847611
Body mass index	rs10118866	T	G	0.224	0.01167	0.00204	6.2e-09	0.00449	0.02167	0.835869
Body mass index	rs10119216	C	T	0.351	0.0097	0.00175	4.1e-08	0.02878	0.02066	0.163452
Body mass index	rs10131890	C	A	0.05	0.02227	0.00391	1.6e-08	-0.01344	0.04006	0.737247
Body mass index	rs10132280	C	A	0.698	0.02152	0.00174	5.6e-35	-0.0096	0.01996	0.630464
Body mass index	rs10135922	C	A	0.73	0.01081	0.00192	4.2e-08	-0.04743	0.02823	0.0929896
Body mass index	rs1014194	A	C	0.643	0.0101	0.00178	1.8e-08	0.03107	0.01913	0.104405
Body mass index	rs10144318	A	C	0.489	0.00912	0.00159	1.4e-08	-0.01504	0.01819	0.40847
Body mass index	rs10145461	G	T	0.537	0.01442	0.00173	4.7e-16	-0.02443	0.01825	0.180716
Body mass index	rs10146527	T	C	0.636	0.0134	0.00166	2.3e-15	0.00858	0.0189	0.649927
Body mass index	rs10150964	C	T	0.711	0.01391	0.00187	1.1e-13	0.0118	0.01987	0.552569
Body mass index	rs10163018	C	T	0.625	0.01114	0.00176	1.5e-10	0.01799	0.01897	0.342816
Body mass index	rs10176705	C	T	0.617	0.01195	0.00176	8.1e-12	-0.01331	0.01881	0.479401
Body mass index	rs10182181	G	A	0.475	0.03231	0.00159	6.7e-90	-0.03306	0.01818	0.0690938
Body mass index	rs10192119	G	T	0.167	0.01603	0.00212	3e-14	-0.00462	0.02438	0.849634
Body mass index	rs10197031	C	T	0.283	0.01648	0.00189	1.9e-18	-0.01603	0.02026	0.428765
Body mass index	rs10198345	C	T	0.329	0.01097	0.00181	2.2e-09	-0.02582	0.01935	0.182088
Body mass index	rs1020548	G	A	0.166	0.01315	0.00229	6.6e-09	-0.00624	0.02425	0.796968
Body mass index	rs1021066	G	T	0.524	0.00962	0.0017	2.5e-08	0.0155	0.01811	0.392219
Body mass index	rs10211055	C	T	0.346	0.01565	0.00179	7.2e-18	-0.00447	0.01925	0.816485
Body mass index	rs10243319	T	C	0.606	0.01035	0.00174	1.2e-09	-0.03298	0.01856	0.0755555
Body mass index	rs10259786	A	G	0.646	0.01129	0.00178	4.1e-10	-0.01334	0.01909	0.48485
Body mass index	rs10263780	G	A	0.861	0.0161	0.00277	8.3e-09	-0.03956	0.02649	0.135284
Body mass index	rs10269783	A	G	0.39	0.01276	0.00163	1.4e-15	-0.00654	0.0186	0.725012
Body mass index	rs10275044	T	A	0.792	0.01252	0.00223	3.3e-08	0.00156	0.02479	0.949934
Body mass index	rs1035010	T	C	0.257	0.01409	0.00203	6.2e-12	0.02528	0.02069	0.221692
Body mass index	rs1038088	G	T	0.508	0.0116	0.00159	4.6e-13	-0.00384	0.01819	0.832675
Body mass index	rs10408013	T	C	0.291	0.01077	0.00175	8e-10	-0.01778	0.02003	0.374846
Body mass index	rs10433609	A	T	0.832	0.01603	0.00228	1.7e-12	0.00116	0.02877	0.967831
Body mass index	rs10438964	C	T	0.724	0.01276	0.00191	7.6e-11	0.01163	0.02045	0.569536
Body mass index	rs1045411	C	T	0.735	0.01417	0.00182	2.3e-15	0.01751	0.02099	0.4042
Body mass index	rs10460960	A	G	0.888	0.01981	0.00251	8.1e-15	-0.01973	0.02875	0.492536
Body mass index	rs10481754	C	T	0.546	0.00998	0.00171	1.5e-08	0.00393	0.01825	0.829309
Body mass index	rs10483389	T	C	0.04	0.03314	0.00407	4.5e-16	-0.01031	0.0462	0.823465
Body mass index	rs1048932	C	A	0.584	0.01514	0.00161	3.8e-22	0.03172	0.01875	0.0907107
Body mass index	rs10491182	T	C	0.927	0.01859	0.00308	2.8e-09	-0.05998	0.03408	0.0784188
Body mass index	rs10497810	C	T	0.827	0.01707	0.00225	5.9e-14	-0.01153	0.02359	0.62492
Body mass index	rs10499275	C	G	0.165	0.01533	0.00229	3.4e-11	0.00978	0.02422	0.686492
Body mass index	rs10510419	G	T	0.858	0.01757	0.00228	2.2e-14	-0.08202	0.02543	0.00125833
Body mass index	rs10514222	A	G	0.906	0.01652	0.00292	2.1e-08	-0.02003	0.03069	0.513982
Body mass index	rs10732321	C	G	0.143	0.01421	0.00245	5.1e-09	-0.04043	0.03144	0.198411
Body mass index	rs10733051	A	G	0.52	0.0097	0.0016	2.9e-09	0.00691	0.01835	0.706431
Body mass index	rs10745785	C	T	0.333	0.01113	0.00181	1.2e-09	-0.02139	0.01918	0.264885
Body mass index	rs10757826	A	G	0.325	0.00995	0.00171	3e-09	-0.02185	0.01958	0.264477
Body mass index	rs1075901	C	T	0.564	0.0121	0.0016	1.2e-13	0.02678	0.01828	0.14291
Body mass index	rs10759951	G	A	0.571	0.00982	0.00172	2e-08	0.00816	0.01832	0.655871
Body mass index	rs10765208	T	G	0.069	0.01835	0.00336	4.9e-08	-0.00888	0.03771	0.813845
Body mass index	rs10768994	T	C	0.566	0.01075	0.0016	6.4e-12	0.02203	0.0187	0.238863
Body mass index	rs10779751	A	G	0.274	0.01372	0.00178	2.5e-14	0.03117	0.02022	0.123237
Body mass index	rs10795422	G	A	0.69	0.01345	0.00184	9.3e-14	-0.00527	0.01991	0.791367
Body mass index	rs10797115	T	C	0.537	0.01248	0.00171	9.9e-13	-0.02624	0.01824	0.150228
Body mass index	rs10803762	A	G	0.678	0.01177	0.00183	3.5e-10	-0.01098	0.01935	0.570537
Body mass index	rs10811901	A	G	0.559	0.01061	0.00162	2.5e-11	-0.00865	0.0183	0.636532
Body mass index	rs10818810	A	G	0.391	0.01223	0.00165	1.1e-13	-0.01559	0.01865	0.403229
Body mass index	rs10818938	A	G	0.422	0.01155	0.00172	5.1e-11	-0.00478	0.01826	0.793468
Body mass index	rs10830452	G	A	0.329	0.01117	0.00181	2.1e-09	-0.04377	0.01965	0.0259119
Body mass index	rs10832778	G	C	0.622	0.01212	0.00165	1.3e-13	-0.00982	0.01908	0.606726
Body mass index	rs10838465	A	C	0.697	0.01362	0.00185	9.1e-14	0.01557	0.02023	0.441358
Body mass index	rs10840606	G	A	0.174	0.0159	0.00233	3.2e-12	-0.02936	0.02403	0.221711
Body mass index	rs10842240	C	G	0.116	0.02146	0.00266	3.1e-16	0.01719	0.02804	0.539925
Body mass index	rs10846428	C	T	0.231	0.0105	0.00188	3.1e-08	0.01358	0.02168	0.530962
Body mass index	rs10851523	G	C	0.711	0.01049	0.00185	1.8e-08	-0.04699	0.02028	0.0205072
Body mass index	rs10878946	C	T	0.286	0.01402	0.00189	3.6e-13	-0.02369	0.02005	0.237426
Body mass index	rs10883553	A	C	0.451	0.01131	0.00171	1.9e-11	-0.04843	0.0186	0.00922096
Body mass index	rs10883759	G	A	0.698	0.01173	0.00173	5.4e-12	-0.01114	0.01977	0.572958
Body mass index	rs10886017	A	C	0.252	0.01468	0.00184	1.4e-15	-0.03655	0.02112	0.083469
Body mass index	rs10889550	G	A	0.045	0.02302	0.00388	1.9e-09	-0.04393	0.04246	0.300862
Body mass index	rs10904675	C	A	0.766	0.01121	0.00201	1.5e-08	-0.01784	0.02135	0.403295
Body mass index	rs10915840	G	A	0.717	0.01178	0.0019	1.3e-09	0.0169	0.02027	0.404367
Body mass index	rs10920678	A	G	0.429	0.01558	0.00161	1.5e-21	0.02173	0.0183	0.234977
Body mass index	rs10923724	C	T	0.427	0.01186	0.00161	6.4e-13	0.00141	0.0184	0.938915
Body mass index	rs10929925	C	A	0.57	0.01439	0.00161	1.8e-18	0.02493	0.01826	0.172164
Body mass index	rs10938397	G	A	0.432	0.03244	0.0016	3.4e-86	-0.00778	0.01832	0.671117
Body mass index	rs10939792	G	C	0.329	0.01509	0.00189	1.4e-15	0.00567	0.01939	0.770083
Body mass index	rs10942267	A	G	0.691	0.01514	0.00184	3.9e-17	-0.00055	0.01963	0.977597
Body mass index	rs10942476	G	A	0.489	0.00994	0.00171	9.5e-09	0.01939	0.01807	0.283354
Body mass index	rs10962549	T	C	0.168	0.01957	0.00227	2.5e-17	0.02076	0.02419	0.390786
Body mass index	rs10971721	C	T	0.891	0.01946	0.00274	5.7e-13	0.01888	0.02891	0.513632
Body mass index	rs10975933	C	G	0.656	0.0122	0.0018	2.7e-11	-0.03075	0.01911	0.107689
Body mass index	rs10989568	A	G	0.462	0.01076	0.00171	6.6e-10	0.00075	0.01822	0.967277
Body mass index	rs11001963	T	C	0.564	0.01039	0.00173	1.2e-09	-0.00261	0.01847	0.887518
Body mass index	rs11056875	T	C	0.147	0.01381	0.0024	1.1e-08	-0.02448	0.02516	0.330549
Body mass index	rs11066188	G	A	0.582	0.01137	0.00161	8.1e-13	0.00954	0.0185	0.605967
Body mass index	rs11074446	T	C	0.869	0.02237	0.00239	1.8e-20	-0.00459	0.02714	0.865636
Body mass index	rs11075489	C	T	0.517	0.01113	0.0017	1.3e-10	0.00894	0.01817	0.622557
Body mass index	rs11079849	C	T	0.68	0.01809	0.00183	4.8e-24	0.0176	0.02024	0.384398
Body mass index	rs11084553	A	G	0.848	0.02074	0.00237	1.8e-18	-0.00032	0.02554	0.990104
Body mass index	rs11089885	C	T	0.462	0.00979	0.00171	4e-09	0.00965	0.01825	0.597041
Body mass index	rs11096549	T	C	0.711	0.0108	0.00188	1.4e-08	-0.00564	0.02017	0.779878
Body mass index	rs11115176	T	C	0.76	0.01185	0.00186	2e-10	-0.02292	0.02115	0.278566
Body mass index	rs11118308	A	G	0.53	0.01003	0.00159	4.8e-10	-0.00185	0.01826	0.9192
Body mass index	rs11119208	A	G	0.387	0.00911	0.00163	1e-08	-0.00979	0.01856	0.598064
Body mass index	rs11121210	C	T	0.629	0.01056	0.00176	1.3e-09	-0.01786	0.01876	0.341073
Body mass index	rs11128904	C	G	0.727	0.01065	0.00191	4.5e-08	0.01579	0.02024	0.435199
Body mass index	rs11129662	G	A	0.331	0.01217	0.00181	4.5e-11	-0.00147	0.01937	0.939584
Body mass index	rs11138082	T	C	0.797	0.01183	0.00212	1.1e-08	-0.01841	0.02243	0.411894
Body mass index	rs11138313	A	G	0.901	0.01736	0.00288	3e-09	0.02571	0.03102	0.407139
Body mass index	rs11150911	A	C	0.281	0.01315	0.00178	4.7e-13	0.00631	0.01993	0.751443
Body mass index	rs11165643	T	C	0.583	0.01952	0.00161	1.4e-35	0.0197	0.01842	0.284894
Body mass index	rs11170468	A	C	0.767	0.01215	0.00188	1.9e-10	0.01999	0.02132	0.348251
Body mass index	rs1117080	C	G	0.702	0.01076	0.00186	7e-09	-0.00244	0.01991	0.902291
Body mass index	rs11173522	A	C	0.208	0.01277	0.0021	1.1e-09	-1e-05	0.02258	0.999522
Body mass index	rs11191548	C	T	0.082	0.02583	0.00289	5e-19	-0.07618	0.03213	0.0177352
Body mass index	rs11246991	T	C	0.145	0.01389	0.00251	4.8e-08	-0.02758	0.03306	0.404232
Body mass index	rs11251352	G	A	0.599	0.01051	0.00174	7e-10	0.02956	0.0185	0.11019
Body mass index	rs11264483	C	G	0.612	0.01364	0.00179	3e-14	-0.00947	0.01859	0.610464
Body mass index	rs1128249	T	G	0.4	0.01076	0.00162	8.5e-12	-0.0359	0.01838	0.0508256
Body mass index	rs11496125	T	C	0.421	0.01721	0.00173	3e-22	0.00816	0.01845	0.658315
Body mass index	rs1150659	G	A	0.775	0.01392	0.0019	3.8e-13	-0.00635	0.02179	0.770874
Body mass index	rs11538	G	A	0.18	0.01297	0.00221	3.3e-09	0.01277	0.02413	0.596601
Body mass index	rs1154659	G	A	0.789	0.01128	0.00209	4.4e-08	0.02308	0.02259	0.306834
Body mass index	rs11577094	T	C	0.081	0.0178	0.00293	6.9e-10	0.0166	0.03402	0.62562
Body mass index	rs11577179	G	A	0.628	0.01045	0.00165	1.5e-10	-0.0388	0.01901	0.0411893
Body mass index	rs11581304	C	T	0.097	0.01746	0.00288	7.1e-10	0.02992	0.03138	0.340403
Body mass index	rs1158684	A	G	0.509	0.00993	0.00171	9.1e-09	0.00032	0.01822	0.985951
Body mass index	rs1158805	C	A	0.623	0.01335	0.00175	1.2e-14	0.0045	0.01868	0.809626
Body mass index	rs11604688	C	T	0.439	0.01042	0.00172	3.6e-09	-0.01255	0.0188	0.50437
Body mass index	rs11614340	C	T	0.309	0.01287	0.00184	8.5e-13	-0.01182	0.01977	0.55001
Body mass index	rs11629783	C	G	0.769	0.01474	0.00202	9.8e-13	-0.01656	0.02143	0.439859
Body mass index	rs11635675	T	G	0.647	0.01228	0.00178	1.3e-11	-0.02997	0.01888	0.112354
Body mass index	rs11649864	A	G	0.091	0.01731	0.00301	6.7e-09	-0.02362	0.03192	0.459319
Body mass index	rs11659764	T	A	0.947	0.02464	0.0038	8.9e-11	0.00773	0.04191	0.853768
Body mass index	rs11670142	G	T	0.394	0.01081	0.00175	4.7e-10	0.01949	0.0186	0.294629
Body mass index	rs11672660	C	T	0.795	0.03235	0.002	1.7e-60	-0.03959	0.02239	0.0769304
Body mass index	rs11677541	G	A	0.468	0.01219	0.00171	3.1e-12	-0.0025	0.01818	0.890523
Body mass index	rs1169091	C	T	0.723	0.01084	0.00192	6.9e-09	0.00745	0.02049	0.716038
Body mass index	rs11702843	A	G	0.274	0.01108	0.00194	2.3e-08	-0.01495	0.02208	0.498301
Body mass index	rs11708733	G	A	0.952	0.02212	0.004	2.8e-08	0.02785	0.04382	0.525032
Body mass index	rs11713193	A	G	0.507	0.0239	0.0017	2.4e-44	0.05411	0.01805	0.00271703
Body mass index	rs11736228	A	T	0.741	0.01349	0.00194	4.1e-12	-0.0207	0.02058	0.314687
Body mass index	rs11738695	A	C	0.586	0.00985	0.00173	2e-08	0.01081	0.01854	0.559966
Body mass index	rs11739877	T	C	0.612	0.01133	0.00174	6.6e-11	-0.01089	0.01853	0.556713
Body mass index	rs11753081	T	G	0.825	0.01376	0.00209	8.9e-11	0.02936	0.02355	0.212382
Body mass index	rs11754747	T	C	0.261	0.0111	0.00182	1.4e-09	0.02078	0.02139	0.331283
Body mass index	rs11781222	T	C	0.871	0.01565	0.00238	5.3e-11	0.01915	0.02708	0.479543
Body mass index	rs11790280	C	T	0.386	0.01004	0.00175	7.1e-09	0.0064	0.01865	0.731367
Body mass index	rs11792069	A	G	0.83	0.01417	0.00235	6.5e-10	-0.01418	0.0248	0.567387
Body mass index	rs11792311	G	A	0.761	0.01445	0.00201	1.3e-12	0.04374	0.02144	0.041281
Body mass index	rs11855853	C	T	0.735	0.01406	0.00194	2.4e-13	0.00326	0.0209	0.875901
Body mass index	rs11866815	C	T	0.754	0.01514	0.00184	1e-16	-0.0172	0.021	0.412764
Body mass index	rs1187352	C	T	0.652	0.01183	0.00179	6e-11	-0.0103	0.01913	0.590269
Body mass index	rs11880870	A	G	0.52	0.01858	0.00167	1e-28	0.02364	0.01816	0.192938
Body mass index	rs11889536	A	G	0.851	0.01882	0.00239	6.4e-15	-0.01492	0.02596	0.565629
Body mass index	rs11904490	C	A	0.609	0.00967	0.00176	3.7e-08	-0.00129	0.0192	0.946286
Body mass index	rs11915371	C	A	0.204	0.01498	0.00211	2.6e-12	-0.01873	0.02225	0.399919
Body mass index	rs11917965	C	A	0.391	0.01113	0.00174	7.2e-11	-0.01899	0.01857	0.30652
Body mass index	rs11945861	G	A	0.763	0.0149	0.00201	5e-13	-0.00663	0.02167	0.759508
Body mass index	rs11951673	C	T	0.606	0.01176	0.00163	1.1e-13	0.03636	0.01867	0.0514777
Body mass index	rs1199334	A	G	0.188	0.01375	0.00203	7.3e-12	-0.00273	0.02314	0.90609
Body mass index	rs12033257	A	G	0.617	0.01447	0.00178	2.4e-15	0.012	0.01931	0.534274
Body mass index	rs12035149	G	C	0.223	0.0142	0.00204	3.9e-12	-0.0851	0.02348	0.000289462
Body mass index	rs12041258	T	C	0.771	0.01481	0.00203	9.5e-13	0.00973	0.02195	0.65757
Body mass index	rs12042959	A	G	0.85	0.01433	0.00239	3.4e-09	0.04023	0.02565	0.116835
Body mass index	rs12044597	G	A	0.503	0.01423	0.00159	1.7e-18	0.00512	0.01829	0.779725
Body mass index	rs12065553	G	A	0.293	0.01131	0.00187	8.9e-10	-0.00154	0.02004	0.938766
Body mass index	rs12098284	T	C	0.124	0.01773	0.00259	1.8e-11	-0.03841	0.02805	0.170907
Body mass index	rs12101393	C	G	0.78	0.01244	0.00206	1.5e-09	0.03212	0.0222	0.147966
Body mass index	rs12147845	T	C	0.114	0.01982	0.00269	4.5e-13	0.05109	0.02948	0.0831229
Body mass index	rs12148330	A	T	0.181	0.01424	0.00221	1.5e-10	-0.02496	0.02365	0.291348
Body mass index	rs12149756	G	A	0.745	0.01199	0.00182	3.7e-11	-0.00819	0.02101	0.696694
Body mass index	rs12150665	T	C	0.594	0.01538	0.00161	1.6e-22	-0.00216	0.01847	0.906966
Body mass index	rs1218822	A	G	0.666	0.01662	0.00168	1.9e-22	-0.00274	0.01921	0.886448
Body mass index	rs12189178	T	C	0.038	0.033	0.00417	2.2e-15	-0.01639	0.04732	0.729074
Body mass index	rs12206564	C	T	0.495	0.01132	0.0017	5.4e-11	0.00678	0.01813	0.708609
Body mass index	rs12299814	C	A	0.747	0.0154	0.00196	5.2e-15	-0.00521	0.02108	0.804672
Body mass index	rs12325419	G	A	0.879	0.01814	0.00261	1.4e-12	0.01272	0.02859	0.656337
Body mass index	rs12364470	G	T	0.163	0.01747	0.00216	1.1e-15	0.01622	0.02616	0.535146
Body mass index	rs12369179	C	T	0.912	0.03523	0.00304	2.5e-31	0.03227	0.03342	0.334163
Body mass index	rs1241986	G	A	0.152	0.01375	0.00237	1.1e-08	0.01999	0.02508	0.425373
Body mass index	rs12422552	G	C	0.734	0.01291	0.00193	1.6e-11	-0.01381	0.02059	0.502404
Body mass index	rs12429545	A	G	0.125	0.03064	0.00242	9.6e-38	-0.00017	0.02707	0.994977
Body mass index	rs12439798	T	G	0.423	0.01267	0.00172	6.9e-13	0.03267	0.01837	0.0752994
Body mass index	rs12439829	T	A	0.614	0.01061	0.00175	1.1e-09	-0.02661	0.01866	0.154006
Body mass index	rs12443621	G	A	0.467	0.00965	0.00171	3.2e-08	-0.01279	0.01814	0.480858
Body mass index	rs12446632	G	A	0.858	0.03341	0.00228	2.9e-50	-0.00502	0.02598	0.846861
Body mass index	rs12448257	A	G	0.218	0.01784	0.00194	8.1e-20	-0.01812	0.02302	0.431371
Body mass index	rs12448738	C	A	0.137	0.01661	0.00247	2.8e-11	0.01337	0.02674	0.617186
Body mass index	rs12449219	G	C	0.136	0.01483	0.00249	2e-09	0.10893	0.02664	4.35e-05
Body mass index	rs12454204	T	G	0.23	0.01738	0.00202	3.8e-17	-0.02022	0.02159	0.348898
Body mass index	rs12454712	C	T	0.37	0.01385	0.00173	4.4e-16	-0.00415	0.01887	0.825977
Body mass index	rs12468863	C	T	0.476	0.01529	0.0016	5.1e-21	0.0236	0.01827	0.196401
Body mass index	rs12476772	A	C	0.333	0.01234	0.00181	8.3e-12	-0.01572	0.0192	0.412737
Body mass index	rs12477088	T	C	0.598	0.0148	0.00173	8.9e-17	-0.00642	0.01849	0.728249
Body mass index	rs12519552	G	A	0.155	0.01292	0.00235	2.7e-08	-0.0074	0.02513	0.768411
Body mass index	rs12519652	T	C	0.655	0.0093	0.00168	4.2e-08	0.0257	0.01898	0.175651
Body mass index	rs12564992	G	A	0.114	0.01878	0.00249	5.3e-14	-0.01609	0.02849	0.572411
Body mass index	rs12589208	G	A	0.178	0.01231	0.00225	3.6e-08	0.03547	0.02457	0.148873
Body mass index	rs12593036	A	G	0.701	0.01511	0.00186	3.8e-16	0.03051	0.0199	0.125246
Body mass index	rs12595158	C	T	0.976	0.03859	0.00529	1.9e-13	-0.0067	0.06054	0.91192
Body mass index	rs12602912	T	C	0.205	0.01665	0.00199	9.9e-18	0.05361	0.02233	0.0163615
Body mass index	rs1260326	C	T	0.597	0.01005	0.00163	3.9e-10	0.04348	0.01858	0.0192977
Body mass index	rs12615778	A	G	0.694	0.01015	0.00186	3.9e-08	-0.01509	0.01977	0.445107
Body mass index	rs12620249	G	A	0.15	0.01296	0.0024	4.4e-08	-0.01806	0.02619	0.490308
Body mass index	rs12628891	C	T	0.683	0.01081	0.00183	3e-09	0.0317	0.01973	0.108145
Body mass index	rs12629015	A	G	0.815	0.01285	0.00219	2.1e-09	0.00678	0.02338	0.771808
Body mass index	rs12630999	A	G	0.747	0.01686	0.00183	8.5e-21	-0.01885	0.02072	0.362729
Body mass index	rs1263618	C	T	0.314	0.01209	0.00171	5.3e-12	-0.02956	0.01945	0.128522
Body mass index	rs12651833	C	G	0.805	0.01272	0.00215	3.7e-09	-0.01188	0.02309	0.606969
Body mass index	rs12675063	T	A	0.113	0.01507	0.00251	1.3e-09	0.00269	0.02917	0.926603
Body mass index	rs12680842	A	G	0.68	0.01266	0.00171	4.4e-14	-0.0393	0.0193	0.0416968
Body mass index	rs12705977	T	G	0.455	0.01326	0.00171	2.1e-14	-0.00824	0.01829	0.65239
Body mass index	rs1275691	G	A	0.544	0.00935	0.00159	1.1e-08	0.001	0.01834	0.956724
Body mass index	rs12759296	T	G	0.689	0.01061	0.00184	1.9e-08	0.00066	0.0271	0.980677
Body mass index	rs12762034	C	T	0.076	0.02408	0.00321	7.3e-14	-0.02981	0.03402	0.380845
Body mass index	rs12776880	A	T	0.683	0.01245	0.00185	3e-11	0.02617	0.02013	0.19361
Body mass index	rs1277723	A	G	0.776	0.01081	0.00191	1e-08	-0.02361	0.02185	0.279849
Body mass index	rs12779328	T	C	0.283	0.01043	0.00189	4.5e-08	-0.00913	0.02003	0.648355
Body mass index	rs12779943	T	C	0.082	0.02061	0.0031	2e-11	-0.08551	0.04642	0.0654392
Body mass index	rs1285245	G	C	0.633	0.0119	0.00177	1.7e-11	0.01796	0.01915	0.348533
Body mass index	rs12885454	C	A	0.657	0.0182	0.00167	2.4e-27	-0.02109	0.0191	0.269547
Body mass index	rs12888545	G	A	0.252	0.01335	0.00196	9.1e-12	0.04796	0.02123	0.0238512
Body mass index	rs12904761	T	C	0.223	0.01147	0.00204	3.1e-08	0.00033	0.02179	0.987902
Body mass index	rs12905439	C	G	0.661	0.01191	0.00182	1.4e-10	-0.03332	0.01981	0.0925639
Body mass index	rs12922346	C	G	0.266	0.0132	0.00194	1e-11	-0.02124	0.02073	0.305562
Body mass index	rs12939549	A	G	0.567	0.01801	0.0016	2.7e-28	-0.04294	0.01839	0.0195541
Body mass index	rs12953970	A	G	0.183	0.01199	0.00221	3.9e-08	-0.00936	0.02361	0.69173
Body mass index	rs1296328	A	C	0.434	0.01716	0.00173	4.9e-24	-0.01149	0.01859	0.536589
Body mass index	rs12964689	A	G	0.518	0.02031	0.0017	5.1e-32	-0.02506	0.0182	0.168379
Body mass index	rs12989476	T	C	0.352	0.01289	0.00179	5e-13	0.01367	0.0191	0.47416
Body mass index	rs13001304	T	C	0.688	0.01008	0.00184	2.9e-08	0.00468	0.01958	0.810989
Body mass index	rs13012099	G	A	0.659	0.01401	0.0018	1.2e-14	-0.00425	0.01972	0.829413
Body mass index	rs13021737	G	A	0.832	0.05814	0.00213	7.5e-157	-0.01581	0.02401	0.510044
Body mass index	rs13034320	C	G	0.259	0.01065	0.00196	3.1e-08	0.01374	0.02083	0.509567
Body mass index	rs1304070	A	G	0.762	0.01257	0.00199	3.7e-10	-0.02578	0.02133	0.226802
Body mass index	rs13047416	C	G	0.623	0.0151	0.00177	2.2e-17	-0.02569	0.01892	0.174497
Body mass index	rs13063194	C	T	0.206	0.01441	0.0021	1.1e-11	0.02536	0.02273	0.264531
Body mass index	rs13072095	T	C	0.666	0.00939	0.00168	3e-08	-0.00029	0.01917	0.987944
Body mass index	rs13105058	T	C	0.325	0.01103	0.00182	3.1e-09	0.02355	0.01939	0.224335
Body mass index	rs13107325	T	C	0.074	0.04465	0.00304	1.1e-47	0.03195	0.03623	0.377863
Body mass index	rs13110266	G	A	0.593	0.01114	0.00162	1.9e-12	-0.00054	0.01853	0.976792
Body mass index	rs13153166	A	C	0.955	0.02318	0.004	8.1e-09	-0.15508	0.04521	0.000603024
Body mass index	rs13159555	G	A	0.214	0.01175	0.00207	2.8e-08	0.01487	0.02223	0.503614
Body mass index	rs13168288	A	G	0.75	0.01291	0.00194	6.4e-11	0.00945	0.02093	0.651816
Body mass index	rs13174863	G	A	0.155	0.01855	0.00222	2.9e-16	-0.02625	0.02525	0.298514
Body mass index	rs13184896	G	T	0.565	0.0133	0.0016	3.3e-16	-0.0207	0.02452	0.398557
Body mass index	rs13191362	A	G	0.88	0.02309	0.00245	5.9e-21	-0.00335	0.02784	0.904146
Body mass index	rs13201877	G	A	0.14	0.01452	0.00229	2.7e-10	-0.00937	0.0263	0.721676
Body mass index	rs1320903	A	G	0.317	0.02192	0.00183	9.2e-32	-0.02194	0.0195	0.260491
Body mass index	rs13209872	G	C	0.66	0.01521	0.0018	1.4e-16	-0.02572	0.01944	0.185888
Body mass index	rs13227658	C	T	0.447	0.01582	0.00171	1.7e-19	-0.0062	0.01837	0.735881
Body mass index	rs13240600	A	G	0.845	0.01995	0.00235	3.5e-17	-0.00448	0.02509	0.85829
Body mass index	rs13250058	T	G	0.677	0.0106	0.0017	2.9e-10	0.01094	0.01954	0.57544
Body mass index	rs13263601	C	A	0.348	0.01533	0.00179	2.2e-17	0.01002	0.01914	0.600511
Body mass index	rs13266989	C	G	0.599	0.01062	0.00174	3.8e-10	0.00107	0.01846	0.953924
Body mass index	rs13267015	T	C	0.279	0.01047	0.0019	3.9e-08	0.01285	0.0201	0.522764
Body mass index	rs13290794	G	A	0.642	0.01392	0.00178	1.9e-15	-0.02072	0.01877	0.269671
Body mass index	rs13292976	T	C	0.446	0.01318	0.00171	3.1e-14	0.04698	0.01827	0.0101253
Body mass index	rs13298062	A	G	0.798	0.0132	0.00212	3.8e-10	-0.00854	0.02252	0.704661
Body mass index	rs1330052	G	C	0.35	0.01307	0.00178	1.5e-13	0.01024	0.01884	0.586604
Body mass index	rs13329567	C	T	0.769	0.02759	0.00188	1e-50	-0.01448	0.02179	0.506298
Body mass index	rs1336486	G	T	0.32	0.01431	0.00183	1.8e-14	-0.00315	0.01955	0.872091
Body mass index	rs13380104	C	T	0.582	0.01379	0.00172	7.7e-15	0.01697	0.01862	0.361962
Body mass index	rs13417156	C	T	0.436	0.01403	0.00166	2.6e-17	0.01425	0.01855	0.442262
[truncated: 6,390 more rows]

## Sheet: Supp. Table A3
Supplementary Table A3: Summary of the 8 Glioma GWAS in the meta-analysis. (Melin Nat. Gen. 2017)
For series 1-7, genetic imputation was completed using > 10 million SNPs with IMPUTE2(v2.3)57 software. This used a merge reference panel from 1000 Genomes Project (release 3)
For series 8, phasing and genetic imputation was completed using Michigan Imputation Server. This used Haplotype Reference Consortium (release 1)
Series number	Series name	Study Centre - Cases	Study Centre - Controls	PUBMED ID	Number of cases	Number of controls	Cases Genotyping Array	Control Genotyping Array
1	UK-GWAS	INTERPHONE study	1958 Birth Cohort	17636416	631	2699	Illumina Infinium HD Human610-Quad BeadChips	Illumina Hap550K-BeadChip
2	French-GWAS	Service de Neurologie Mazarin, Groupe Hospitalier Pitié-Salpêtrière Paris	SU.VI.MAX (Supplementation en Vitamines et MinerauxAntioXydants)	21531791	1423	1190	Illumina Infinium HD Human610-Quad BeadChips	Illumina Infinium HD Human610-Quad BeadChips
3	German-GWAS	Department of Neurosurgery, University of Bonn Medical Center	KORA (Co- operative Health Research in the Region of Augsburg; n = 488); POPGEN (Population Genetic Cohort; n = 678) and the Heinz Nixdorf Recall study (n = 380)	26424050	846	1310	Illumina Infinium HD Human610-Quad BeadChips	Illumina Infinium HD Human610-Quad BeadChips
4	MDA-GWAS	MD Anderson Cancer Center, Texas	Cancer Genetic Markers of Susceptibility (CGEMS)	19578367	1175	2236	Illumina Infinium HD Human610-Quad BeadChips	Illumina Hap550K-BeadChip
5	UCSF- SFAGS	San Francisco Bay Area Adult Glioma Study (AGS)	Population based controls obtained via random digit dialing and Illumina icontrols	19578367	677	3940	Illumina 370D	Illumina 370D
6	GliomaScan	Glioma Scan - ref Rajaraman P et al. Hum. Genet. 2012	Glioma Scan - ref Rajaraman P et al. Hum. Genet. 2012	22886559	1653	2725	Illumina 550K, Illumina 660W, Illumina 610Q	Illumina 550K, Illumina 660W, Illumina 610Q
7	GICC	GICC cases are described in Amirian et al. Am. J. Epidemiol. 2016	GICC controls are described in Amirian et al. Am. J. Epidemiol. 2016	26656478	4564	3265	Illumina Oncoarray	Illumina Oncoarray
8	UCSF/Mayo	UCSF and Mayo cases combined	Mayo Clinic Biobank	19578366	1519	804	Illumina Oncoarray	Illumina Omni Express
	Total				12488	18169

## Sheet: Supp. Table A4
Supplementary Table A4: Causal estimates from Wald ratio, IVW-RE, MR-RAPS, Weighted Median Estimator, Weighted Mode Estimator and IVE-FE for each exposure and Glioma risk.
NA if trait not tested using method.
Wald ratio reported if only 1 SNP available for use in MR analysis.
Weighted median estimator and mode-based estimates only computed if >2 SNPs available for use in MR analysis.
		Inverse variance weighted, random effects (IVW - RE)		MR-RAPS		Weighted median estimator (WME)		Weighted mode-based estimate (WMBE)		Inverse variance weighted, fixed effects (IVW - FE)
Trait	Number of SNPs used in MR analysis	ORSD (95% CI)	P-value	ORSD (95% CI)	P-value	ORSD (95% CI)	P-value	ORSD (95% CI)	P-value	ORSD (95% CI)	P-value
Blood valine	5	0.80 (0.64 - 0.99)	0.0417026	0.79 (0.63 - 1.00)	0.0458691	0.81 (0.61-1.06)	0.128053	0.85 (0.62-1.18)	0.393084	0.80 (0.64-0.99)	0.0417026
Fasting insulin	14	1.39 (1.01 - 1.91)	0.0464085	1.40 (1.02 - 1.91)	0.0387279	1.44 (0.92-2.27)	0.1144	0.84 (0.35-2.04)	0.704727	1.39 (1.02-1.89)	0.0381481
Fluid intelligence score	50	0.79 (0.65 - 0.97)	0.022888	0.79 (0.64 - 0.97)	0.0242321	0.76 (0.57-1.00)	0.04975	0.68 (0.34-1.33)	0.262939	0.79 (0.65-0.97)	0.022888
HbA1C levels	11	1.28 (1.04 - 1.56)	0.0173488	1.28 (1.06 - 1.54)	0.00992205	1.45 (1.12-1.88)	0.00493005	1.51 (1.09-2.08)	0.0333452	1.28 (1.06-1.53)	0.00972569
Hip circumference	89	0.82 (0.69 - 0.98)	0.0304211	0.82 (0.70 - 0.97)	0.0177013	0.91 (0.71-1.17)	0.473177	0.95 (0.59-1.53)	0.843681	0.82 (0.70-0.97)	0.0182007
Lactate	2	0.58 (0.36 - 0.93)	0.0231189	0.57 (0.34 - 0.96)	0.0332298	NA (NA-NA)	NA	NA (NA-NA)	NA	0.58 (0.36-0.93)	0.0231189
LDL	102	1.11 (1.02 - 1.20)	0.0138747	1.11 (1.02 - 1.20)	0.0101997	1.13 (1.01-1.27)	0.0333212	1.16 (1.04-1.30)	0.00962681	1.11 (1.02-1.19)	0.010203
Omega-3 fatty acids	5	0.83 (0.71 - 0.98)	0.0287687	0.83 (0.70 - 0.98)	0.0316282	0.89 (0.73-1.10)	0.286618	0.90 (0.70-1.17)	0.475675	0.83 (0.71-0.98)	0.0287687
Plasma progesterone	2	0.87 (0.76 - 1.00)	0.0437995	0.87 (0.75 - 1.00)	0.0514513	NA (NA-NA)	NA	NA (NA-NA)	NA	0.87 (0.76-1.00)	0.0437995
Pyruvate	2	0.62 (0.42 - 0.92)	0.0185693	0.62 (0.41 - 0.94)	0.0247585	NA (NA-NA)	NA	NA (NA-NA)	NA	0.62 (0.42-0.92)	0.0185693
Serum calcium	8	0.84 (0.70 - 0.99)	0.0419852	0.83 (0.71 - 0.98)	0.0273397	0.83 (0.70-0.99)	0.038186	0.83 (0.69-0.98)	0.0687161	0.84 (0.71-0.98)	0.0271445
Telomere length	7	3.91 (1.40 - 10.93)	0.00924033	5.19 (3.96 - 6.79)	< 1E-12	2.36 (1.60-3.46)	1.25861e-05	1.93 (1.32-2.82)	0.0142558	3.91 (3.10-4.94)	1.29448e-30
Time spent watching television (TV)	65	1.65 (1.15 - 2.36)	0.00672758	1.68 (1.25 - 2.27)	0.000657266	1.63 (1.06-2.50)	0.025384	1.87 (0.65-5.39)	0.253615	1.65 (1.23-2.21)	0.000818561

## Sheet: Supp. Table A5
Supplementary Table A5: Leave-one-out analysis results.
Leave-one-out analysis not conducted if ≤2 SNPs available for using MR analysis.
Inverse Variance Weighted - Fixed Effects	Number SNPs < 10						Inverse Variance Weighted - Random Effects	Number SNPs > 10
		Inverse variance weighted (IVW) causal estimate with SNP included		Inverse variance weighted (IVW) causal estimate with SNP left out					Inverse variance weighted (IVW) causal estimate with SNP included		Inverse variance weighted (IVW) causal estimate with SNP left out
Trait	SNP	ORSD (95% CI)	P-value	ORSD (95% CI)	P-value		Trait	SNP	ORSD (95% CI)	P-value	ORSD (95% CI)	P-value
Blood valine	rs10211524	0.80 (0.64 - 0.99)	0.0417026	0.84 (0.65 - 1.08)	0.178375		Fasting insulin	rs1260326	1.39 (1.01 - 1.91)	0.0464085	1.25 (0.89 - 1.74)	0.192545
Blood valine	rs7406661	0.80 (0.64 - 0.99)	0.0417026	0.81 (0.65 - 1.03)	0.0831374		Fasting insulin	rs10195252	1.39 (1.01 - 1.91)	0.0464085	1.28 (0.93 - 1.77)	0.134853
Blood valine	rs9637599	0.80 (0.64 - 0.99)	0.0417026	0.75 (0.55 - 1.02)	0.0672118		Fasting insulin	rs2943645	1.39 (1.01 - 1.91)	0.0464085	1.34 (0.94 - 1.90)	0.104246
Blood valine	rs7655059	0.80 (0.64 - 0.99)	0.0417026	0.78 (0.62 - 0.98)	0.0362584		Fasting insulin	rs6822892	1.39 (1.01 - 1.91)	0.0464085	1.33 (0.96 - 1.85)	0.0884824
Blood valine	rs2072560	0.80 (0.64 - 0.99)	0.0417026	0.78 (0.62 - 0.98)	0.0347852		Fasting insulin	rs6912327	1.39 (1.01 - 1.91)	0.0464085	1.35 (0.97 - 1.88)	0.0772733
Lactate	All	0.58 (0.36 - 0.93)	0.0231189	0.58 (0.36 - 0.93)	0.0231189		Fasting insulin	rs17036328	1.39 (1.01 - 1.91)	0.0464085	1.38 (0.97 - 1.96)	0.0697641
Omega-3 fatty acids	rs1260326	0.83 (0.71 - 0.98)	0.0287687	0.89 (0.74 - 1.06)	0.192493		Fasting insulin	rs4846565	1.39 (1.01 - 1.91)	0.0464085	1.38 (0.98 - 1.95)	0.0643601
Omega-3 fatty acids	rs1077835	0.83 (0.71 - 0.98)	0.0287687	0.84 (0.71 - 1.00)	0.0471396		Fasting insulin	rs3822072	1.39 (1.01 - 1.91)	0.0464085	1.41 (1.00 - 1.98)	0.0468519
Omega-3 fatty acids	rs11604424	0.83 (0.71 - 0.98)	0.0287687	0.83 (0.70 - 0.99)	0.0373167		Fasting insulin	rs731839	1.39 (1.01 - 1.91)	0.0464085	1.43 (1.02 - 2.01)	0.0372084
Omega-3 fatty acids	rs143988316	0.83 (0.71 - 0.98)	0.0287687	0.82 (0.68 - 0.98)	0.0321552		Fasting insulin	rs4865796	1.39 (1.01 - 1.91)	0.0464085	1.43 (1.02 - 2.01)	0.0370069
Omega-3 fatty acids	rs174546	0.83 (0.71 - 0.98)	0.0287687	0.77 (0.63 - 0.96)	0.0191392		Fasting insulin	rs974801	1.39 (1.01 - 1.91)	0.0464085	1.44 (1.03 - 2.01)	0.0314788
Plasma progesterone	All	0.87 (0.76 - 1.00)	0.0437995	0.87 (0.76 - 1.00)	0.0437995		Fasting insulin	rs459193	1.39 (1.01 - 1.91)	0.0464085	1.45 (1.04 - 2.02)	0.0276435
Pyruvate	All	0.62 (0.42 - 0.92)	0.0185693	0.62 (0.42 - 0.92)	0.0185693		Fasting insulin	rs2126259	1.39 (1.01 - 1.91)	0.0464085	1.47 (1.06 - 2.04)	0.0213275
Serum calcium	rs780094	0.84 (0.71 - 0.98)	0.0271445	0.92 (0.69 - 1.23)	0.57353		Fasting insulin	rs860598	1.39 (1.01 - 1.91)	0.0464085	1.47 (1.07 - 2.01)	0.0179701
Serum calcium	rs7336933	0.84 (0.71 - 0.98)	0.0271445	0.85 (0.72 - 1.00)	0.0442235		Fluid intelligence score	rs2352974	0.79 (0.65 - 0.97)	0.022888	0.83 (0.68 - 1.01)	0.0688619
Serum calcium	rs7481584	0.84 (0.71 - 0.98)	0.0271445	0.85 (0.72 - 0.99)	0.0426332		Fluid intelligence score	rs2726036	0.79 (0.65 - 0.97)	0.022888	0.81 (0.66 - 0.99)	0.0430415
Serum calcium	rs10491003	0.84 (0.71 - 0.98)	0.0271445	0.84 (0.72 - 0.99)	0.0335792		Fluid intelligence score	rs4314918	0.79 (0.65 - 0.97)	0.022888	0.81 (0.66 - 0.99)	0.0397046
Serum calcium	rs1550532	0.84 (0.71 - 0.98)	0.0271445	0.83 (0.71 - 0.98)	0.0241201		Fluid intelligence score	rs3129791	0.79 (0.65 - 0.97)	0.022888	0.81 (0.66 - 0.99)	0.0396289
Serum calcium	rs17711722	0.84 (0.71 - 0.98)	0.0271445	0.83 (0.71 - 0.97)	0.0218568		Fluid intelligence score	rs4852252	0.79 (0.65 - 0.97)	0.022888	0.81 (0.66 - 0.99)	0.0365335
Serum calcium	rs1801725	0.84 (0.71 - 0.98)	0.0271445	0.81 (0.68 - 0.97)	0.0195375		Fluid intelligence score	rs1389994	0.79 (0.65 - 0.97)	0.022888	0.81 (0.66 - 0.98)	0.0346875
Serum calcium	rs1570669	0.84 (0.71 - 0.98)	0.0271445	0.82 (0.70 - 0.96)	0.0137712		Fluid intelligence score	rs61769642	0.79 (0.65 - 0.97)	0.022888	0.81 (0.66 - 0.98)	0.034318
Telomere length	rs2736100	3.91 (3.10 - 4.94)	1.29e-30	2.01 (1.54 - 2.63)	3.29e-07		Fluid intelligence score	rs7963801	0.79 (0.65 - 0.97)	0.022888	0.80 (0.66 - 0.98)	0.0335713
Telomere length	rs9420907	3.91 (3.10 - 4.94)	1.29e-30	3.72 (2.92 - 4.74)	2e-26		Fluid intelligence score	rs12035012	0.79 (0.65 - 0.97)	0.022888	0.80 (0.66 - 0.98)	0.0323019
Telomere length	rs10936599	3.91 (3.10 - 4.94)	1.29e-30	4.61 (3.49 - 6.10)	8.31e-27		Fluid intelligence score	rs34522021	0.79 (0.65 - 0.97)	0.022888	0.80 (0.66 - 0.98)	0.0322709
Telomere length	rs755017	3.91 (3.10 - 4.94)	1.29e-30	4.00 (3.16 - 5.07)	2.14e-30		Fluid intelligence score	rs2454203	0.79 (0.65 - 0.97)	0.022888	0.80 (0.66 - 0.98)	0.0321611
Telomere length	rs7675998	3.91 (3.10 - 4.94)	1.29e-30	4.82 (3.73 - 6.23)	3.16e-33		Fluid intelligence score	rs2402707	0.79 (0.65 - 0.97)	0.022888	0.80 (0.66 - 0.98)	0.0321532
Telomere length	rs8105767	3.91 (3.10 - 4.94)	1.29e-30	4.43 (3.48 - 5.64)	1.11e-33		Fluid intelligence score	rs68135515	0.79 (0.65 - 0.97)	0.022888	0.80 (0.66 - 0.98)	0.0319076
Telomere length	rs11125529	3.91 (3.10 - 4.94)	1.29e-30	4.47 (3.51 - 5.69)	5.44e-34		Fluid intelligence score	rs13107325	0.79 (0.65 - 0.97)	0.022888	0.80 (0.65 - 0.98)	0.0313401
							Fluid intelligence score	rs12607295	0.79 (0.65 - 0.97)	0.022888	0.80 (0.65 - 0.98)	0.0289449
							Fluid intelligence score	rs13266182	0.79 (0.65 - 0.97)	0.022888	0.80 (0.65 - 0.98)	0.0286328
							Fluid intelligence score	rs12646225	0.79 (0.65 - 0.97)	0.022888	0.80 (0.65 - 0.98)	0.0285542
							Fluid intelligence score	rs17663165	0.79 (0.65 - 0.97)	0.022888	0.80 (0.65 - 0.98)	0.0280322
							Fluid intelligence score	rs2239647	0.79 (0.65 - 0.97)	0.022888	0.80 (0.65 - 0.98)	0.0276206
							Fluid intelligence score	rs72904191	0.79 (0.65 - 0.97)	0.022888	0.80 (0.65 - 0.98)	0.02752
							Fluid intelligence score	rs11540358	0.79 (0.65 - 0.97)	0.022888	0.80 (0.65 - 0.97)	0.0269735
							Fluid intelligence score	rs17043393	0.79 (0.65 - 0.97)	0.022888	0.80 (0.65 - 0.97)	0.0257001
							Fluid intelligence score	rs622178	0.79 (0.65 - 0.97)	0.022888	0.80 (0.65 - 0.97)	0.0254662
							Fluid intelligence score	rs10034060	0.79 (0.65 - 0.97)	0.022888	0.80 (0.65 - 0.97)	0.0253158
							Fluid intelligence score	rs11678980	0.79 (0.65 - 0.97)	0.022888	0.79 (0.65 - 0.97)	0.0246958
							Fluid intelligence score	rs6678734	0.79 (0.65 - 0.97)	0.022888	0.79 (0.65 - 0.97)	0.0244519
							Fluid intelligence score	rs10259686	0.79 (0.65 - 0.97)	0.022888	0.79 (0.65 - 0.97)	0.0232522
							Fluid intelligence score	rs148257233	0.79 (0.65 - 0.97)	0.022888	0.79 (0.65 - 0.97)	0.0231442
							Fluid intelligence score	rs12128707	0.79 (0.65 - 0.97)	0.022888	0.79 (0.65 - 0.97)	0.0226025
							Fluid intelligence score	rs9384679	0.79 (0.65 - 0.97)	0.022888	0.79 (0.65 - 0.97)	0.0219234
							Fluid intelligence score	rs3738772	0.79 (0.65 - 0.97)	0.022888	0.79 (0.65 - 0.97)	0.0218654
							Fluid intelligence score	rs1054442	0.79 (0.65 - 0.97)	0.022888	0.79 (0.65 - 0.97)	0.0213438
							Fluid intelligence score	rs1093725	0.79 (0.65 - 0.97)	0.022888	0.79 (0.65 - 0.97)	0.0210126
							Fluid intelligence score	rs36051354	0.79 (0.65 - 0.97)	0.022888	0.79 (0.65 - 0.96)	0.0204022
							Fluid intelligence score	rs990072	0.79 (0.65 - 0.97)	0.022888	0.79 (0.65 - 0.96)	0.0201121
							Fluid intelligence score	rs5750830	0.79 (0.65 - 0.97)	0.022888	0.79 (0.64 - 0.96)	0.0198427
							Fluid intelligence score	rs34172651	0.79 (0.65 - 0.97)	0.022888	0.79 (0.64 - 0.96)	0.019528
							Fluid intelligence score	rs3735478	0.79 (0.65 - 0.97)	0.022888	0.79 (0.64 - 0.96)	0.0193519
							Fluid intelligence score	rs11125721	0.79 (0.65 - 0.97)	0.022888	0.79 (0.64 - 0.96)	0.0188931
							Fluid intelligence score	rs10798881	0.79 (0.65 - 0.97)	0.022888	0.78 (0.64 - 0.96)	0.0176912
							Fluid intelligence score	rs17428810	0.79 (0.65 - 0.97)	0.022888	0.78 (0.64 - 0.96)	0.0169046
							Fluid intelligence score	rs3740422	0.79 (0.65 - 0.97)	0.022888	0.78 (0.64 - 0.96)	0.0168296
							Fluid intelligence score	rs3744108	0.79 (0.65 - 0.97)	0.022888	0.78 (0.64 - 0.96)	0.0165699
							Fluid intelligence score	rs6436555	0.79 (0.65 - 0.97)	0.022888	0.78 (0.64 - 0.96)	0.0165686
							Fluid intelligence score	rs34506349	0.79 (0.65 - 0.97)	0.022888	0.78 (0.64 - 0.96)	0.016239
							Fluid intelligence score	rs144915919	0.79 (0.65 - 0.97)	0.022888	0.78 (0.64 - 0.95)	0.0154571
							Fluid intelligence score	rs11039389	0.79 (0.65 - 0.97)	0.022888	0.78 (0.64 - 0.95)	0.014121
							Fluid intelligence score	rs31773	0.79 (0.65 - 0.97)	0.022888	0.78 (0.64 - 0.95)	0.0139988
							Fluid intelligence score	rs6550835	0.79 (0.65 - 0.97)	0.022888	0.77 (0.63 - 0.94)	0.011858
							Fluid intelligence score	rs7742854	0.79 (0.65 - 0.97)	0.022888	0.77 (0.63 - 0.94)	0.0101713
							HbA1C levels	rs16926246	1.28 (1.04 - 1.56)	0.0173488	1.16 (0.93 - 1.46)	0.191183
							HbA1C levels	rs1800562	1.28 (1.04 - 1.56)	0.0173488	1.26 (1.00 - 1.57)	0.0451645
							HbA1C levels	rs855791	1.28 (1.04 - 1.56)	0.0173488	1.24 (1.01 - 1.53)	0.041443
							HbA1C levels	rs4737009	1.28 (1.04 - 1.56)	0.0173488	1.24 (1.01 - 1.52)	0.0355625
							HbA1C levels	rs1799884	1.28 (1.04 - 1.56)	0.0173488	1.28 (1.02 - 1.59)	0.0313649
							HbA1C levels	rs7998202	1.28 (1.04 - 1.56)	0.0173488	1.27 (1.02 - 1.57)	0.0301741
							HbA1C levels	rs1387153	1.28 (1.04 - 1.56)	0.0173488	1.28 (1.03 - 1.59)	0.0272866
							HbA1C levels	rs2246434	1.28 (1.04 - 1.56)	0.0173488	1.28 (1.03 - 1.59)	0.023409
							HbA1C levels	rs6474359	1.28 (1.04 - 1.56)	0.0173488	1.30 (1.05 - 1.60)	0.014677
							HbA1C levels	rs552976	1.28 (1.04 - 1.56)	0.0173488	1.34 (1.10 - 1.62)	0.00352464
							HbA1C levels	rs1046896	1.28 (1.04 - 1.56)	0.0173488	1.39 (1.14 - 1.69)	0.00128334
							Hip circumference	rs6570509	0.82 (0.69 - 0.98)	0.0304211	0.85 (0.71 - 1.01)	0.0642427
							Hip circumference	rs17346473	0.82 (0.69 - 0.98)	0.0304211	0.84 (0.71 - 1.00)	0.0533548
							Hip circumference	rs6602986	0.82 (0.69 - 0.98)	0.0304211	0.84 (0.70 - 1.00)	0.0486016
							Hip circumference	rs143384	0.82 (0.69 - 0.98)	0.0304211	0.83 (0.70 - 1.00)	0.0473745
							Hip circumference	rs169797	0.82 (0.69 - 0.98)	0.0304211	0.84 (0.71 - 1.00)	0.0466386
							Hip circumference	rs13695	0.82 (0.69 - 0.98)	0.0304211	0.84 (0.70 - 1.00)	0.0442977
							Hip circumference	rs891088	0.82 (0.69 - 0.98)	0.0304211	0.84 (0.70 - 1.00)	0.0442169
							Hip circumference	rs4369779	0.82 (0.69 - 0.98)	0.0304211	0.83 (0.70 - 0.99)	0.0435516
							Hip circumference	rs10195252	0.82 (0.69 - 0.98)	0.0304211	0.83 (0.70 - 0.99)	0.0431851
							Hip circumference	rs42235	0.82 (0.69 - 0.98)	0.0304211	0.83 (0.70 - 0.99)	0.0431496
							Hip circumference	rs3118906	0.82 (0.69 - 0.98)	0.0304211	0.83 (0.70 - 0.99)	0.0430353
							Hip circumference	rs6739772	0.82 (0.69 - 0.98)	0.0304211	0.83 (0.70 - 0.99)	0.0413033
							Hip circumference	rs17819328	0.82 (0.69 - 0.98)	0.0304211	0.83 (0.70 - 0.99)	0.0399276
							Hip circumference	rs1254257	0.82 (0.69 - 0.98)	0.0304211	0.83 (0.69 - 0.99)	0.0395862
							Hip circumference	rs1173771	0.82 (0.69 - 0.98)	0.0304211	0.83 (0.69 - 0.99)	0.0392855
							Hip circumference	rs849141	0.82 (0.69 - 0.98)	0.0304211	0.83 (0.69 - 0.99)	0.0390049
							Hip circumference	rs12980348	0.82 (0.69 - 0.98)	0.0304211	0.83 (0.69 - 0.99)	0.0382757
							Hip circumference	rs6088638	0.82 (0.69 - 0.98)	0.0304211	0.83 (0.70 - 0.99)	0.0381775
							Hip circumference	rs181553	0.82 (0.69 - 0.98)	0.0304211	0.83 (0.69 - 0.99)	0.0371348
							Hip circumference	rs7223966	0.82 (0.69 - 0.98)	0.0304211	0.83 (0.69 - 0.99)	0.037002
							Hip circumference	rs3748656	0.82 (0.69 - 0.98)	0.0304211	0.83 (0.69 - 0.99)	0.0368144
							Hip circumference	rs1294410	0.82 (0.69 - 0.98)	0.0304211	0.83 (0.69 - 0.99)	0.0367318
							Hip circumference	rs2098771	0.82 (0.69 - 0.98)	0.0304211	0.83 (0.69 - 0.99)	0.0367061
							Hip circumference	rs2638953	0.82 (0.69 - 0.98)	0.0304211	0.83 (0.69 - 0.99)	0.0365257
							Hip circumference	rs6830062	0.82 (0.69 - 0.98)	0.0304211	0.83 (0.69 - 0.99)	0.0363164
							Hip circumference	rs10950949	0.82 (0.69 - 0.98)	0.0304211	0.83 (0.69 - 0.99)	0.0361717
							Hip circumference	rs10958476	0.82 (0.69 - 0.98)	0.0304211	0.83 (0.69 - 0.99)	0.0358591
							Hip circumference	rs3747579	0.82 (0.69 - 0.98)	0.0304211	0.83 (0.69 - 0.99)	0.0353468
							Hip circumference	rs2034088	0.82 (0.69 - 0.98)	0.0304211	0.83 (0.69 - 0.99)	0.0353175
							Hip circumference	rs12086130	0.82 (0.69 - 0.98)	0.0304211	0.83 (0.69 - 0.99)	0.0350728
							Hip circumference	rs894345	0.82 (0.69 - 0.98)	0.0304211	0.83 (0.69 - 0.99)	0.0350075
							Hip circumference	rs1809889	0.82 (0.69 - 0.98)	0.0304211	0.83 (0.69 - 0.99)	0.0348278
							Hip circumference	rs10140922	0.82 (0.69 - 0.98)	0.0304211	0.82 (0.69 - 0.99)	0.0345384
							Hip circumference	rs7953508	0.82 (0.69 - 0.98)	0.0304211	0.83 (0.69 - 0.99)	0.03441
							Hip circumference	rs1046934	0.82 (0.69 - 0.98)	0.0304211	0.82 (0.69 - 0.98)	0.032942
							Hip circumference	rs7759938	0.82 (0.69 - 0.98)	0.0304211	0.82 (0.69 - 0.98)	0.0328623
							Hip circumference	rs2247341	0.82 (0.69 - 0.98)	0.0304211	0.82 (0.69 - 0.98)	0.0328043
							Hip circumference	rs606452	0.82 (0.69 - 0.98)	0.0304211	0.82 (0.69 - 0.98)	0.0323599
							Hip circumference	rs10748128	0.82 (0.69 - 0.98)	0.0304211	0.82 (0.69 - 0.98)	0.0321959
							Hip circumference	rs991967	0.82 (0.69 - 0.98)	0.0304211	0.82 (0.69 - 0.98)	0.0321457
							Hip circumference	rs2820443	0.82 (0.69 - 0.98)	0.0304211	0.82 (0.69 - 0.98)	0.0320987
							Hip circumference	rs16894959	0.82 (0.69 - 0.98)	0.0304211	0.82 (0.69 - 0.98)	0.0319916
							Hip circumference	rs12817549	0.82 (0.69 - 0.98)	0.0304211	0.82 (0.69 - 0.98)	0.0318042
							Hip circumference	rs1812175	0.82 (0.69 - 0.98)	0.0304211	0.82 (0.69 - 0.98)	0.0316508
							Hip circumference	rs11242	0.82 (0.69 - 0.98)	0.0304211	0.82 (0.69 - 0.98)	0.0312467
							Hip circumference	rs10804591	0.82 (0.69 - 0.98)	0.0304211	0.82 (0.69 - 0.98)	0.0311753
							Hip circumference	rs7008867	0.82 (0.69 - 0.98)	0.0304211	0.82 (0.69 - 0.98)	0.0311641
							Hip circumference	rs724016	0.82 (0.69 - 0.98)	0.0304211	0.82 (0.68 - 0.98)	0.0311459
							Hip circumference	rs6556079	0.82 (0.69 - 0.98)	0.0304211	0.82 (0.69 - 0.98)	0.0309596
							Hip circumference	rs2597513	0.82 (0.69 - 0.98)	0.0304211	0.82 (0.69 - 0.98)	0.03074
							Hip circumference	rs7521902	0.82 (0.69 - 0.98)	0.0304211	0.82 (0.69 - 0.98)	0.0306456
							Hip circumference	rs1351394	0.82 (0.69 - 0.98)	0.0304211	0.82 (0.69 - 0.98)	0.0305012
							Hip circumference	rs9388766	0.82 (0.69 - 0.98)	0.0304211	0.82 (0.69 - 0.98)	0.0304966
							Hip circumference	rs1388251	0.82 (0.69 - 0.98)	0.0304211	0.82 (0.69 - 0.98)	0.0303864
							Hip circumference	rs4973517	0.82 (0.69 - 0.98)	0.0304211	0.82 (0.69 - 0.98)	0.0302419
							Hip circumference	rs9993613	0.82 (0.69 - 0.98)	0.0304211	0.82 (0.69 - 0.98)	0.029983
							Hip circumference	rs1538170	0.82 (0.69 - 0.98)	0.0304211	0.82 (0.69 - 0.98)	0.0297081
							Hip circumference	rs11947381	0.82 (0.69 - 0.98)	0.0304211	0.82 (0.69 - 0.98)	0.0295016
							Hip circumference	rs558003	0.82 (0.69 - 0.98)	0.0304211	0.82 (0.68 - 0.98)	0.0292074
							Hip circumference	rs3791679	0.82 (0.69 - 0.98)	0.0304211	0.82 (0.69 - 0.98)	0.0290807
							Hip circumference	rs4243400	0.82 (0.69 - 0.98)	0.0304211	0.82 (0.69 - 0.98)	0.0289066
							Hip circumference	rs7187776	0.82 (0.69 - 0.98)	0.0304211	0.82 (0.69 - 0.98)	0.0286911
							Hip circumference	rs11612228	0.82 (0.69 - 0.98)	0.0304211	0.82 (0.69 - 0.98)	0.0279305
							Hip circumference	rs6672530	0.82 (0.69 - 0.98)	0.0304211	0.82 (0.69 - 0.98)	0.0278274
							Hip circumference	rs806794	0.82 (0.69 - 0.98)	0.0304211	0.82 (0.68 - 0.98)	0.0276625
							Hip circumference	rs561341	0.82 (0.69 - 0.98)	0.0304211	0.82 (0.69 - 0.98)	0.0273034
							Hip circumference	rs3738814	0.82 (0.69 - 0.98)	0.0304211	0.82 (0.68 - 0.98)	0.0271724
							Hip circumference	rs9890032	0.82 (0.69 - 0.98)	0.0304211	0.82 (0.68 - 0.98)	0.0271088
							Hip circumference	rs975496	0.82 (0.69 - 0.98)	0.0304211	0.82 (0.69 - 0.98)	0.026682
							Hip circumference	rs12207675	0.82 (0.69 - 0.98)	0.0304211	0.82 (0.68 - 0.98)	0.0266135
							Hip circumference	rs16942341	0.82 (0.69 - 0.98)	0.0304211	0.82 (0.68 - 0.98)	0.025965
							Hip circumference	rs1120297	0.82 (0.69 - 0.98)	0.0304211	0.82 (0.68 - 0.98)	0.0258277
							Hip circumference	rs4246307	0.82 (0.69 - 0.98)	0.0304211	0.82 (0.68 - 0.97)	0.0248097
							Hip circumference	rs17193922	0.82 (0.69 - 0.98)	0.0304211	0.82 (0.68 - 0.97)	0.0246114
							Hip circumference	rs1053593	0.82 (0.69 - 0.98)	0.0304211	0.82 (0.68 - 0.97)	0.0244477
							Hip circumference	rs10123368	0.82 (0.69 - 0.98)	0.0304211	0.82 (0.68 - 0.97)	0.0241943
							Hip circumference	rs13216391	0.82 (0.69 - 0.98)	0.0304211	0.82 (0.68 - 0.97)	0.024143
							Hip circumference	rs12744534	0.82 (0.69 - 0.98)	0.0304211	0.82 (0.68 - 0.97)	0.0240265
							Hip circumference	rs1545552	0.82 (0.69 - 0.98)	0.0304211	0.81 (0.68 - 0.97)	0.0235502
							Hip circumference	rs798497	0.82 (0.69 - 0.98)	0.0304211	0.81 (0.68 - 0.97)	0.0231634
							Hip circumference	rs11205303	0.82 (0.69 - 0.98)	0.0304211	0.81 (0.68 - 0.97)	0.0229683
							Hip circumference	rs1727294	0.82 (0.69 - 0.98)	0.0304211	0.81 (0.68 - 0.97)	0.0223819
							Hip circumference	rs473902	0.82 (0.69 - 0.98)	0.0304211	0.81 (0.68 - 0.97)	0.0222653
							Hip circumference	rs714515	0.82 (0.69 - 0.98)	0.0304211	0.81 (0.68 - 0.97)	0.021206
							Hip circumference	rs686320	0.82 (0.69 - 0.98)	0.0304211	0.81 (0.68 - 0.97)	0.0207528
							Hip circumference	rs1662837	0.82 (0.69 - 0.98)	0.0304211	0.81 (0.68 - 0.97)	0.0184868
							Hip circumference	rs2326788	0.82 (0.69 - 0.98)	0.0304211	0.81 (0.68 - 0.97)	0.0183351
							Hip circumference	rs2377058	0.82 (0.69 - 0.98)	0.0304211	0.81 (0.68 - 0.96)	0.015087
							Hip circumference	rs6470764	0.82 (0.69 - 0.98)	0.0304211	0.80 (0.67 - 0.95)	0.010876
							LDL Cholesterol	rs7254892	1.11 (1.02 - 1.20)	0.0138747	1.09 (1.00 - 1.18)	0.0563771
							LDL Cholesterol	rs2075650	1.11 (1.02 - 1.20)	0.0138747	1.09 (1.00 - 1.18)	0.0421942
							LDL Cholesterol	rs1367117	1.11 (1.02 - 1.20)	0.0138747	1.10 (1.01 - 1.19)	0.0245406
							LDL Cholesterol	rs11485618	1.11 (1.02 - 1.20)	0.0138747	1.09 (1.01 - 1.18)	0.0237027
							LDL Cholesterol	rs6511720	1.11 (1.02 - 1.20)	0.0138747	1.10 (1.01 - 1.20)	0.0219395
							LDL Cholesterol	rs646776	1.11 (1.02 - 1.20)	0.0138747	1.11 (1.02 - 1.20)	0.0196295
							LDL Cholesterol	rs11591147	1.11 (1.02 - 1.20)	0.0138747	1.11 (1.02 - 1.20)	0.0195725
							LDL Cholesterol	rs17800760	1.11 (1.02 - 1.20)	0.0138747	1.10 (1.02 - 1.19)	0.0178964
							LDL Cholesterol	rs387976	1.11 (1.02 - 1.20)	0.0138747	1.10 (1.02 - 1.20)	0.0175864
							LDL Cholesterol	rs10893499	1.11 (1.02 - 1.20)	0.0138747	1.10 (1.02 - 1.19)	0.0175193
							LDL Cholesterol	rs4970712	1.11 (1.02 - 1.20)	0.0138747	1.10 (1.02 - 1.19)	0.0172925
							LDL Cholesterol	rs1800562	1.11 (1.02 - 1.20)	0.0138747	1.10 (1.02 - 1.20)	0.0170444
							LDL Cholesterol	rs2737252	1.11 (1.02 - 1.20)	0.0138747	1.10 (1.02 - 1.19)	0.0169448
							LDL Cholesterol	rs11206508	1.11 (1.02 - 1.20)	0.0138747	1.10 (1.02 - 1.20)	0.0167578
							LDL Cholesterol	rs8176722	1.11 (1.02 - 1.20)	0.0138747	1.10 (1.02 - 1.19)	0.0166627
							LDL Cholesterol	rs6511727	1.11 (1.02 - 1.20)	0.0138747	1.10 (1.02 - 1.19)	0.0165769
							LDL Cholesterol	rs10195252	1.11 (1.02 - 1.20)	0.0138747	1.10 (1.02 - 1.19)	0.0164269
							LDL Cholesterol	rs1510226	1.11 (1.02 - 1.20)	0.0138747	1.10 (1.02 - 1.20)	0.0164055
							LDL Cholesterol	rs364585	1.11 (1.02 - 1.20)	0.0138747	1.10 (1.02 - 1.19)	0.0163896
							LDL Cholesterol	rs247616	1.11 (1.02 - 1.20)	0.0138747	1.10 (1.02 - 1.20)	0.0162932
							LDL Cholesterol	rs8017377	1.11 (1.02 - 1.20)	0.0138747	1.10 (1.02 - 1.20)	0.0162426
							LDL Cholesterol	rs1169288	1.11 (1.02 - 1.20)	0.0138747	1.10 (1.02 - 1.20)	0.0162226
							LDL Cholesterol	rs630431	1.11 (1.02 - 1.20)	0.0138747	1.10 (1.02 - 1.20)	0.0162075
							LDL Cholesterol	rs4942486	1.11 (1.02 - 1.20)	0.0138747	1.10 (1.02 - 1.20)	0.0161495
							LDL Cholesterol	rs4722551	1.11 (1.02 - 1.20)	0.0138747	1.10 (1.02 - 1.20)	0.0161289
							LDL Cholesterol	rs13277801	1.11 (1.02 - 1.20)	0.0138747	1.10 (1.02 - 1.20)	0.0161036
							LDL Cholesterol	rs2710642	1.11 (1.02 - 1.20)	0.0138747	1.10 (1.02 - 1.20)	0.0160053
							LDL Cholesterol	rs13206249	1.11 (1.02 - 1.20)	0.0138747	1.10 (1.02 - 1.20)	0.0159907
							LDL Cholesterol	rs11600380	1.11 (1.02 - 1.20)	0.0138747	1.10 (1.02 - 1.20)	0.0159353
							LDL Cholesterol	rs6544713	1.11 (1.02 - 1.20)	0.0138747	1.11 (1.02 - 1.20)	0.0159115
							LDL Cholesterol	rs1250229	1.11 (1.02 - 1.20)	0.0138747	1.10 (1.02 - 1.20)	0.015875
							LDL Cholesterol	rs9875338	1.11 (1.02 - 1.20)	0.0138747	1.10 (1.02 - 1.20)	0.0158732
							LDL Cholesterol	rs2073547	1.11 (1.02 - 1.20)	0.0138747	1.10 (1.02 - 1.20)	0.0158126
							LDL Cholesterol	rs2886232	1.11 (1.02 - 1.20)	0.0138747	1.10 (1.02 - 1.20)	0.0157628
							LDL Cholesterol	rs12670798	1.11 (1.02 - 1.20)	0.0138747	1.10 (1.02 - 1.20)	0.0157317
							LDL Cholesterol	rs688	1.11 (1.02 - 1.20)	0.0138747	1.11 (1.02 - 1.20)	0.0157206
							LDL Cholesterol	rs7264396	1.11 (1.02 - 1.20)	0.0138747	1.10 (1.02 - 1.20)	0.0156912
							LDL Cholesterol	rs12294259	1.11 (1.02 - 1.20)	0.0138747	1.10 (1.02 - 1.20)	0.0155903
							LDL Cholesterol	rs5763662	1.11 (1.02 - 1.20)	0.0138747	1.10 (1.02 - 1.20)	0.0155759
							LDL Cholesterol	rs3184504	1.11 (1.02 - 1.20)	0.0138747	1.10 (1.02 - 1.20)	0.0155231
							LDL Cholesterol	rs10401969	1.11 (1.02 - 1.20)	0.0138747	1.11 (1.02 - 1.20)	0.0154883
							LDL Cholesterol	rs12748152	1.11 (1.02 - 1.20)	0.0138747	1.11 (1.02 - 1.20)	0.0153372
							LDL Cholesterol	rs2000999	1.11 (1.02 - 1.20)	0.0138747	1.11 (1.02 - 1.20)	0.0152981
							LDL Cholesterol	rs2419604	1.11 (1.02 - 1.20)	0.0138747	1.11 (1.02 - 1.20)	0.0152607
							LDL Cholesterol	rs11583974	1.11 (1.02 - 1.20)	0.0138747	1.11 (1.02 - 1.20)	0.0152375
							LDL Cholesterol	rs1800961	1.11 (1.02 - 1.20)	0.0138747	1.11 (1.02 - 1.20)	0.0151407
							LDL Cholesterol	rs9987289	1.11 (1.02 - 1.20)	0.0138747	1.11 (1.02 - 1.20)	0.0151053
							LDL Cholesterol	rs2642438	1.11 (1.02 - 1.20)	0.0138747	1.11 (1.02 - 1.20)	0.0150373
							LDL Cholesterol	rs2647281	1.11 (1.02 - 1.20)	0.0138747	1.11 (1.02 - 1.20)	0.0149218
							LDL Cholesterol	rs6709904	1.11 (1.02 - 1.20)	0.0138747	1.11 (1.02 - 1.20)	0.0148736
							LDL Cholesterol	rs579459	1.11 (1.02 - 1.20)	0.0138747	1.11 (1.02 - 1.20)	0.0148498
							LDL Cholesterol	rs267733	1.11 (1.02 - 1.20)	0.0138747	1.11 (1.02 - 1.20)	0.0147453
							LDL Cholesterol	rs11563251	1.11 (1.02 - 1.20)	0.0138747	1.11 (1.02 - 1.20)	0.014688
							LDL Cholesterol	rs520861	1.11 (1.02 - 1.20)	0.0138747	1.11 (1.02 - 1.20)	0.0146571
							LDL Cholesterol	rs1564348	1.11 (1.02 - 1.20)	0.0138747	1.11 (1.02 - 1.20)	0.0144159
							LDL Cholesterol	rs4530754	1.11 (1.02 - 1.20)	0.0138747	1.11 (1.02 - 1.20)	0.0143682
							LDL Cholesterol	rs11669133	1.11 (1.02 - 1.20)	0.0138747	1.11 (1.02 - 1.20)	0.014352
							LDL Cholesterol	rs10903129	1.11 (1.02 - 1.20)	0.0138747	1.11 (1.02 - 1.20)	0.0143282
							LDL Cholesterol	rs2297797	1.11 (1.02 - 1.20)	0.0138747	1.11 (1.02 - 1.20)	0.0139375
							LDL Cholesterol	rs7770628	1.11 (1.02 - 1.20)	0.0138747	1.11 (1.02 - 1.20)	0.0139022
							LDL Cholesterol	rs4253776	1.11 (1.02 - 1.20)	0.0138747	1.11 (1.02 - 1.20)	0.0138905
							LDL Cholesterol	rs6882076	1.11 (1.02 - 1.20)	0.0138747	1.11 (1.02 - 1.20)	0.0138898
							LDL Cholesterol	rs3780181	1.11 (1.02 - 1.20)	0.0138747	1.11 (1.02 - 1.20)	0.0138313
							LDL Cholesterol	rs12471982	1.11 (1.02 - 1.20)	0.0138747	1.11 (1.02 - 1.20)	0.0138082
							LDL Cholesterol	rs2587534	1.11 (1.02 - 1.20)	0.0138747	1.11 (1.02 - 1.20)	0.0137589
							LDL Cholesterol	rs12916	1.11 (1.02 - 1.20)	0.0138747	1.11 (1.02 - 1.20)	0.0135762
							LDL Cholesterol	rs3125055	1.11 (1.02 - 1.20)	0.0138747	1.11 (1.02 - 1.20)	0.0135738
							LDL Cholesterol	rs10102164	1.11 (1.02 - 1.20)	0.0138747	1.11 (1.02 - 1.20)	0.0134741
							LDL Cholesterol	rs2075290	1.11 (1.02 - 1.20)	0.0138747	1.11 (1.02 - 1.20)	0.0133524
							LDL Cholesterol	rs6504872	1.11 (1.02 - 1.20)	0.0138747	1.11 (1.02 - 1.20)	0.0132907
							LDL Cholesterol	rs603643	1.11 (1.02 - 1.20)	0.0138747	1.11 (1.02 - 1.20)	0.0132183
							LDL Cholesterol	rs17404153	1.11 (1.02 - 1.20)	0.0138747	1.11 (1.02 - 1.20)	0.0130952
							LDL Cholesterol	rs2328223	1.11 (1.02 - 1.20)	0.0138747	1.11 (1.02 - 1.20)	0.0129644
							LDL Cholesterol	rs9469003	1.11 (1.02 - 1.20)	0.0138747	1.11 (1.02 - 1.20)	0.0129111
							LDL Cholesterol	rs492399	1.11 (1.02 - 1.20)	0.0138747	1.11 (1.02 - 1.20)	0.0129065
							LDL Cholesterol	rs1883025	1.11 (1.02 - 1.20)	0.0138747	1.11 (1.02 - 1.20)	0.0129032
							LDL Cholesterol	rs376642	1.11 (1.02 - 1.20)	0.0138747	1.11 (1.02 - 1.20)	0.012877
							LDL Cholesterol	rs314253	1.11 (1.02 - 1.20)	0.0138747	1.11 (1.02 - 1.20)	0.012759
							LDL Cholesterol	rs492602	1.11 (1.02 - 1.20)	0.0138747	1.11 (1.02 - 1.20)	0.0127572
							LDL Cholesterol	rs16831243	1.11 (1.02 - 1.20)	0.0138747	1.11 (1.02 - 1.20)	0.0126411
							LDL Cholesterol	rs6909746	1.11 (1.02 - 1.20)	0.0138747	1.11 (1.02 - 1.20)	0.0123578
							LDL Cholesterol	rs6818397	1.11 (1.02 - 1.20)	0.0138747	1.11 (1.02 - 1.20)	0.0118988
							LDL Cholesterol	rs7640978	1.11 (1.02 - 1.20)	0.0138747	1.11 (1.02 - 1.20)	0.0117839
							LDL Cholesterol	rs2030746	1.11 (1.02 - 1.20)	0.0138747	1.11 (1.02 - 1.20)	0.0115289
							LDL Cholesterol	rs207150	1.11 (1.02 - 1.20)	0.0138747	1.11 (1.02 - 1.20)	0.0112842
							LDL Cholesterol	rs1801689	1.11 (1.02 - 1.20)	0.0138747	1.11 (1.02 - 1.20)	0.0109331
							LDL Cholesterol	rs75687619	1.11 (1.02 - 1.20)	0.0138747	1.11 (1.02 - 1.20)	0.0108879
							LDL Cholesterol	rs1025447	1.11 (1.02 - 1.20)	0.0138747	1.11 (1.02 - 1.20)	0.0107373
							LDL Cholesterol	rs6065311	1.11 (1.02 - 1.20)	0.0138747	1.11 (1.02 - 1.20)	0.0107125
							LDL Cholesterol	rs10460181	1.11 (1.02 - 1.20)	0.0138747	1.11 (1.02 - 1.20)	0.0105974
							LDL Cholesterol	rs7832643	1.11 (1.02 - 1.20)	0.0138747	1.11 (1.02 - 1.20)	0.0104635
							LDL Cholesterol	rs3757354	1.11 (1.02 - 1.20)	0.0138747	1.11 (1.02 - 1.20)	0.0104489
							LDL Cholesterol	rs17111503	1.11 (1.02 - 1.20)	0.0138747	1.11 (1.03 - 1.21)	0.0100578
							LDL Cholesterol	rs10490626	1.11 (1.02 - 1.20)	0.0138747	1.11 (1.03 - 1.20)	0.00996717
							LDL Cholesterol	rs174583	1.11 (1.02 - 1.20)	0.0138747	1.11 (1.03 - 1.20)	0.00993526
							LDL Cholesterol	rs13414987	1.11 (1.02 - 1.20)	0.0138747	1.11 (1.03 - 1.20)	0.0097294
							LDL Cholesterol	rs6016381	1.11 (1.02 - 1.20)	0.0138747	1.11 (1.03 - 1.20)	0.00966489
							LDL Cholesterol	rs2287019	1.11 (1.02 - 1.20)	0.0138747	1.11 (1.03 - 1.20)	0.00965129
							LDL Cholesterol	rs10832962	1.11 (1.02 - 1.20)	0.0138747	1.11 (1.03 - 1.20)	0.00932414
							LDL Cholesterol	rs780093	1.11 (1.02 - 1.20)	0.0138747	1.11 (1.03 - 1.20)	0.00893167
							LDL Cholesterol	rs2980875	1.11 (1.02 - 1.20)	0.0138747	1.12 (1.03 - 1.21)	0.00715741
							LDL Cholesterol	rs1531517	1.11 (1.02 - 1.20)	0.0138747	1.13 (1.04 - 1.22)	0.00385559
							Time spent watching television (TV)	rs2230590	1.65 (1.15 - 2.36)	0.00672758	1.53 (1.06 - 2.20)	0.0214174
							Time spent watching television (TV)	rs62222988	1.65 (1.15 - 2.36)	0.00672758	1.58 (1.11 - 2.26)	0.0117927
							Time spent watching television (TV)	rs1832582	1.65 (1.15 - 2.36)	0.00672758	1.57 (1.11 - 2.23)	0.0117056
							Time spent watching television (TV)	rs2949217	1.65 (1.15 - 2.36)	0.00672758	1.59 (1.11 - 2.27)	0.0116554
							Time spent watching television (TV)	rs7007949	1.65 (1.15 - 2.36)	0.00672758	1.58 (1.11 - 2.26)	0.0116028
							Time spent watching television (TV)	rs2857693	1.65 (1.15 - 2.36)	0.00672758	1.59 (1.11 - 2.27)	0.0112737
							Time spent watching television (TV)	rs10794003	1.65 (1.15 - 2.36)	0.00672758	1.60 (1.12 - 2.30)	0.0106277
							Time spent watching television (TV)	rs830622	1.65 (1.15 - 2.36)	0.00672758	1.60 (1.12 - 2.30)	0.0104893
							Time spent watching television (TV)	rs10189857	1.65 (1.15 - 2.36)	0.00672758	1.62 (1.12 - 2.34)	0.0103964
							Time spent watching television (TV)	rs9867437	1.65 (1.15 - 2.36)	0.00672758	1.61 (1.12 - 2.31)	0.010316
							Time spent watching television (TV)	rs262890	1.65 (1.15 - 2.36)	0.00672758	1.61 (1.12 - 2.31)	0.0102657
							Time spent watching television (TV)	rs10429582	1.65 (1.15 - 2.36)	0.00672758	1.62 (1.12 - 2.34)	0.0101642
							Time spent watching television (TV)	rs62370848	1.65 (1.15 - 2.36)	0.00672758	1.61 (1.12 - 2.32)	0.0100541
							Time spent watching television (TV)	rs72768080	1.65 (1.15 - 2.36)	0.00672758	1.62 (1.12 - 2.33)	0.0097796
							Time spent watching television (TV)	rs4456758	1.65 (1.15 - 2.36)	0.00672758	1.62 (1.12 - 2.33)	0.00962358
							Time spent watching television (TV)	rs34811474	1.65 (1.15 - 2.36)	0.00672758	1.61 (1.12 - 2.32)	0.00955161
							Time spent watching television (TV)	rs1561915	1.65 (1.15 - 2.36)	0.00672758	1.63 (1.13 - 2.35)	0.00928075
							Time spent watching television (TV)	rs2299098	1.65 (1.15 - 2.36)	0.00672758	1.63 (1.13 - 2.34)	0.00896988
							Time spent watching television (TV)	rs13107325	1.65 (1.15 - 2.36)	0.00672758	1.63 (1.13 - 2.35)	0.00871263
							Time spent watching television (TV)	rs10927026	1.65 (1.15 - 2.36)	0.00672758	1.63 (1.13 - 2.35)	0.00869123
							Time spent watching television (TV)	rs2747160	1.65 (1.15 - 2.36)	0.00672758	1.63 (1.13 - 2.35)	0.00862119
							Time spent watching television (TV)	rs9471333	1.65 (1.15 - 2.36)	0.00672758	1.63 (1.13 - 2.35)	0.00862068
							Time spent watching television (TV)	rs11696187	1.65 (1.15 - 2.36)	0.00672758	1.64 (1.13 - 2.36)	0.00844095
							Time spent watching television (TV)	rs801738	1.65 (1.15 - 2.36)	0.00672758	1.64 (1.13 - 2.37)	0.00841023
							Time spent watching television (TV)	rs62199883	1.65 (1.15 - 2.36)	0.00672758	1.64 (1.14 - 2.37)	0.008394
							Time spent watching television (TV)	rs12513171	1.65 (1.15 - 2.36)	0.00672758	1.64 (1.13 - 2.36)	0.00837177
							Time spent watching television (TV)	rs1563908	1.65 (1.15 - 2.36)	0.00672758	1.64 (1.13 - 2.36)	0.00836794
							Time spent watching television (TV)	rs34936791	1.65 (1.15 - 2.36)	0.00672758	1.64 (1.14 - 2.36)	0.00826444
							Time spent watching television (TV)	rs509132	1.65 (1.15 - 2.36)	0.00672758	1.64 (1.14 - 2.37)	0.00786385
							Time spent watching television (TV)	rs7184800	1.65 (1.15 - 2.36)	0.00672758	1.65 (1.14 - 2.38)	0.00783894
							Time spent watching television (TV)	rs79373894	1.65 (1.15 - 2.36)	0.00672758	1.64 (1.14 - 2.37)	0.00772859
							Time spent watching television (TV)	rs6102912	1.65 (1.15 - 2.36)	0.00672758	1.65 (1.14 - 2.38)	0.00756745
							Time spent watching television (TV)	rs28528997	1.65 (1.15 - 2.36)	0.00672758	1.65 (1.14 - 2.38)	0.00753392
							Time spent watching television (TV)	rs11222914	1.65 (1.15 - 2.36)	0.00672758	1.65 (1.14 - 2.38)	0.00735138
							Time spent watching television (TV)	rs792458	1.65 (1.15 - 2.36)	0.00672758	1.65 (1.14 - 2.38)	0.0073398
							Time spent watching television (TV)	rs6850494	1.65 (1.15 - 2.36)	0.00672758	1.65 (1.15 - 2.38)	0.00721202
							Time spent watching television (TV)	rs17465933	1.65 (1.15 - 2.36)	0.00672758	1.65 (1.15 - 2.39)	0.00701458
							Time spent watching television (TV)	rs114538522	1.65 (1.15 - 2.36)	0.00672758	1.65 (1.15 - 2.38)	0.00694849
							Time spent watching television (TV)	rs13164294	1.65 (1.15 - 2.36)	0.00672758	1.66 (1.15 - 2.39)	0.00679037
							Time spent watching television (TV)	rs10831418	1.65 (1.15 - 2.36)	0.00672758	1.66 (1.15 - 2.39)	0.00676833
							Time spent watching television (TV)	rs2543615	1.65 (1.15 - 2.36)	0.00672758	1.66 (1.15 - 2.40)	0.00656753
							Time spent watching television (TV)	rs178203	1.65 (1.15 - 2.36)	0.00672758	1.66 (1.15 - 2.39)	0.00650576
							Time spent watching television (TV)	rs75499503	1.65 (1.15 - 2.36)	0.00672758	1.67 (1.15 - 2.41)	0.00648202
							Time spent watching television (TV)	rs4725065	1.65 (1.15 - 2.36)	0.00672758	1.66 (1.15 - 2.40)	0.00646743
							Time spent watching television (TV)	rs66750406	1.65 (1.15 - 2.36)	0.00672758	1.66 (1.15 - 2.40)	0.00643742
							Time spent watching television (TV)	rs6511708	1.65 (1.15 - 2.36)	0.00672758	1.66 (1.16 - 2.40)	0.00626084
							Time spent watching television (TV)	rs1990258	1.65 (1.15 - 2.36)	0.00672758	1.67 (1.16 - 2.40)	0.00614935
							Time spent watching television (TV)	rs6666119	1.65 (1.15 - 2.36)	0.00672758	1.67 (1.16 - 2.40)	0.00611181
							Time spent watching television (TV)	rs749671	1.65 (1.15 - 2.36)	0.00672758	1.67 (1.16 - 2.40)	0.0060402
							Time spent watching television (TV)	rs72781699	1.65 (1.15 - 2.36)	0.00672758	1.67 (1.16 - 2.41)	0.00571064
							Time spent watching television (TV)	rs4295028	1.65 (1.15 - 2.36)	0.00672758	1.67 (1.16 - 2.41)	0.00563358
							Time spent watching television (TV)	rs12342024	1.65 (1.15 - 2.36)	0.00672758	1.68 (1.17 - 2.42)	0.00541467
							Time spent watching television (TV)	rs4271249	1.65 (1.15 - 2.36)	0.00672758	1.68 (1.17 - 2.42)	0.00536267
							Time spent watching television (TV)	rs35810597	1.65 (1.15 - 2.36)	0.00672758	1.68 (1.17 - 2.41)	0.00531427
							Time spent watching television (TV)	rs1788823	1.65 (1.15 - 2.36)	0.00672758	1.68 (1.17 - 2.41)	0.00529405
							Time spent watching television (TV)	rs727809	1.65 (1.15 - 2.36)	0.00672758	1.68 (1.17 - 2.42)	0.00501111
							Time spent watching television (TV)	rs73209954	1.65 (1.15 - 2.36)	0.00672758	1.69 (1.17 - 2.42)	0.00473374
							Time spent watching television (TV)	rs1427027	1.65 (1.15 - 2.36)	0.00672758	1.69 (1.18 - 2.43)	0.00434779
							Time spent watching television (TV)	rs11245482	1.65 (1.15 - 2.36)	0.00672758	1.69 (1.18 - 2.43)	0.00412859
							Time spent watching television (TV)	rs11242455	1.65 (1.15 - 2.36)	0.00672758	1.69 (1.18 - 2.42)	0.00408266
							Time spent watching television (TV)	rs184332798	1.65 (1.15 - 2.36)	0.00672758	1.70 (1.19 - 2.44)	0.00383913
							Time spent watching television (TV)	rs9513740	1.65 (1.15 - 2.36)	0.00672758	1.71 (1.19 - 2.45)	0.00374691
							Time spent watching television (TV)	rs4339469	1.65 (1.15 - 2.36)	0.00672758	1.74 (1.22 - 2.47)	0.00220742
							Time spent watching television (TV)	rs12764703	1.65 (1.15 - 2.36)	0.00672758	1.73 (1.22 - 2.46)	0.00219009
							Time spent watching television (TV)	rs2851443	1.65 (1.15 - 2.36)	0.00672758	1.74 (1.22 - 2.48)	0.00204283

## Sheet: Supp. Table A6
Supplementary Table A6: Results of MR-Egger analysis of potential bias in causal estimates.
NA if MR-Egger regression not applied to trait SNPs. MR-Egger regression only completed if >2 SNPs available for use in MR analysis.
	MR-Egger intercept			Causal estimate from MR-Egger slope
Trait	Intercept	SE	P-value	ORSD (95% CI)	P-value
Blood valine	-0.0253861	0.0488412	0.639142	1.05 (0.36 - 3.05)	0.935439
Fasting insulin	-0.00613782	0.0279603	0.829935	1.65 (0.34 - 7.97)	0.546495
Fluid intelligence score	0.0144588	0.0138797	0.302759	0.49 (0.19 - 1.25)	0.14102
HbA1C levels	-0.0104286	0.0185918	0.58854	1.45 (0.89 - 2.37)	0.173592
Hip circumference	-0.00701953	0.0087178	0.422902	1.06 (0.56 - 2.03)	0.853893
Lactate	NA	NA	NA	NA (NA - NA)	NA
LDL	-0.00360538	0.00357457	0.315592	1.16 (1.03 - 1.31)	0.0188243
Omega-3 fatty acids	-0.0437712	0.0368124	0.319965	1.19 (0.65 - 2.21)	0.611574
Plasma progesterone	NA	NA	NA	NA (NA - NA)	NA
Pyruvate	NA	NA	NA	NA (NA - NA)	NA
Serum calcium	0.00701141	0.0140932	0.636539	0.79 (0.59 - 1.05)	0.157606
Telomere length	-0.0824064	0.153968	0.615438	12.01 (0.17 - 842.14)	0.303601
Time spent watching television (TV)	0.00536595	0.0153161	0.727247	1.21 (0.21 - 6.95)	0.828473

## Sheet: Supp. Table A7
Supplementary Table A7: Comparison of Cochran's Q and Rucker's Q' values
Trait	Rucker's (Q')	Degrees of Freedom	P-value	I2	Cochran's (Q)	Degrees of Freedom	P-value	I2	QR = Q'/Q
Blood Valine	1.62935	3	0.652	~ 0	1.66963	4	0.796227	~ 0	0.975878
Fasting Insulin	11.863	12	0.471	~0	14.0871	13	0.36774	7.71688	0.842119
Fluid Intelligence Score	37.63	48	0.859	~0	40.6567	49	0.796058	~0	0.925555
HbA1c	11.371	9	0.251	20.8513	11.8085	10	0.29808	15.315	0.962954
Hip Circumference	96.574	87	0.226	9.91364	104.742	88	0.107611	15.9841	0.922017
Lactate	N/A	N/A	N/A	N/A	0.958202	1	0.32764	~0	N/A
LDL	104.331	100	0.363	4.15139	110.094	101	0.25201	8.26015	0.947656
Omega-3 fatty acids	1.912	3	0.591	~0	2.76415	4	0.598037	~0	0.691714
Plasma Progesterone	N/A	N/A	N/A	N/A	0.994289	1	0.318696	~0	N/A
Pyruvate	N/A	N/A	N/A	N/A	0.393536	1	0.530447	~0	N/A
Serum Calcium	7.6698	6	0.2633	21.7711	8.26229	7	0.310035	15.2777	0.92829
Telomere Length	50.126	5	1.306e-09	90.0251	117.142	6	6.48925e-23	94.878	0.42791
Time Spent Watching TV	87.782	63	0.0213	28.2313	97.5879	64	0.00435169	34.4181	0.899517
I2 = 100 x (Q - df) / Q
Where I2 < 0, value set to ~0, showing no heterogeneity is present

## Sheet: Supp. Table B1
Supplementary Table B1: Modifiable risk factors considered in MR analysis.
Trait	PubMed ID	Final Number of SNPs used in MR analysis	PVE by SNPs	Power to identify ORSD of 0.91 or 1.10	Power to identify ORSD of 0.83 or 1.20	Power to identify ORSD of 0.75 or 1.33	Power to identify ORSD of 0.67 or 1.50	F-statistic
1,6-anhydroglucose	24816252	1	0.00896318	0.0962137	0.232849	0.506184	0.828363	30.9313
10-nonadecenoate (19:1n9)	24816252	1	0.004137	0.0710789	0.132767	0.268785	0.506204	30.5042
1-oleoylglycerol (1-monoolein)	24816252	1	0.00672899	0.0845136	0.186412	0.402029	0.712058	36.8131
1-oleoylglycerophosphoethanolamine	24816252	1	0.00498021	0.0754318	0.150142	0.313245	0.582184	36.5375
1-stearoylglycerol (1-monostearin)	24816252	1	0.00456217	0.0732715	0.141515	0.291306	0.545597	30.0375
1-stearoylglycerophosphoethanolamine	24816252	1	0.00665622	0.0841342	0.184899	0.398447	0.70738	46.4166
22:6, docosahexaenoic acid	27005778	5	0.0197591	0.153882	0.445786	0.83471	0.990793	54.3805
2hr glucose	22885924	7	0.00709004	0.0863972	0.193921	0.419632	0.734379	43.707
2-hydroxypalmitate	24816252	1	0.00460954	0.0735161	0.142491	0.293803	0.549851	34.0185
2-methylbutyroylcarnitine	24816252	1	0.00429855	0.0719116	0.136088	0.277365	0.521429	30.2414
2-tetradecenoyl carnitine	24816252	1	0.00564539	0.0788778	0.16391	0.34764	0.635957	37.4314
3-(4-hydroxyphenyl)lactate	24816252	1	0.00648221	0.0832277	0.181282	0.389841	0.695947	47.9159
3,4-dihydroxybutyrate	24816252	1	0.00723033	0.0871299	0.196838	0.426396	0.74266	47.6817
3-carboxy-4-methyl-5-propyl-2-furanpropanoate (CMPF)	24816252	1	0.00542551	0.0777375	0.159354	0.336347	0.618785	40.1551
3-hydroxybutyrate	27005778	1	0.00219249	0.0611113	0.0932223	0.164464	0.301216	53.054
3-methyl-2-oxobutyrate	24816252	1	0.00466377	0.0737962	0.143609	0.296659	0.554687	33.7412
3-phenylpropionate (hydrocinnamate)	24816252	1	0.00771794	0.0896797	0.20698	0.449565	0.7698	45.3222
4-methyl-2-oxopentanoate	24816252	2	0.00974614	0.100337	0.249063	0.539804	0.858152	36.0515
5-dodecenoate (12:1n7)	24816252	1	0.00536713	0.077435	0.158145	0.333335	0.614126	39.4994
Acetoacetate	27005778	2	0.00382602	0.0694781	0.126388	0.252205	0.476036	36.9822
Acetylphosphate	24816252	2	0.00869895	0.0948246	0.227367	0.494487	0.817145	32.2141
Adrenate (22:4n6)	24816252	1	0.014011	0.122984	0.335845	0.694898	0.953074	104.132
Adrenic acid (22:4n6)	24823311	1	0.0685344	0.411355	0.924502	0.999769	1	634.896
Age completed full time education	NA	24	0.00388559	0.0697846	0.127609	0.255387	0.481902	36.8741
Alcohol consumption	28937693	4	0.00298276	0.0651501	0.109187	0.206953	0.388876	81.0029
Alcohol intake versus 10 years previously	NA	9	0.00117571	0.0559407	0.0729565	0.110383	0.18353	40.9678
Alpha-1-antitrypsin	NA	1	0.0552136	0.344014	0.86174	0.998374	1	47.6872
Alpha-linolenic acid (18:3n3)	21829377	1	0.034006	0.231175	0.667205	0.970465	0.999894	312.041
Amygdala volume	25607358	1	0.003834	0.0695192	0.126551	0.252631	0.476824	30.3012
Angiopoietin-2	NA	1	0.0368547	0.24659	0.702077	0.979601	0.999959	31.2242
Angiotensin-converting enzyme	NA	2	0.228176	0.886273	0.999989	1	1	120.47
Angiotensinogen	NA	1	0.15332	0.737618	0.999094	1	1	147.765
Apolipoprotein A-IV	NA	1	0.227423	0.885262	0.999988	1	1	240.205
Apolipoprotein E	NA	1	0.120914	0.635111	0.994626	1	1	112.237
Apolipoprotein H	NA	3	0.165606	0.769748	0.999548	1	1	53.8526
Arachidic acid	25378659	1	0.0048143	0.0745739	0.146715	0.304565	0.567921	48.9903
Arachidonate (20:4n6)	24816252	1	0.0491777	0.312462	0.820362	0.996174	0.999999	380.927
Arachidonic acid (20:4n6)	24823311	2	0.457861	0.994233	1	1	1	3643.37
Average weekly beer plus cider intake	NA	12	0.00189425	0.0595916	0.0872432	0.148496	0.267044	38.1836
Average weekly red wine intake	NA	15	0.00243561	0.0623519	0.0981158	0.177519	0.328688	39.2264
B lymphocyte chemoattractant	NA	1	0.0395645	0.261204	0.732473	0.985746	0.999983	33.6146
Basal metabolic rate	NA	690	0.12104	0.635564	0.994662	1	1	65.9836
Beta-hydroxyisovalerate	24816252	1	0.00502691	0.0756733	0.151107	0.315681	0.586137	34.6689
Birth weight	NA	94	0.0249686	0.182106	0.535816	0.909386	0.998092	52.5694
Birth weight of first child	NA	45	0.0149735	0.128132	0.354912	0.723476	0.963928	49.1543
Blood 1,5-anhydroglucitol (1,5-AG)	24816252	4	0.0269568	0.192904	0.567464	0.92864	0.998974	50.5313
Blood 10-undecenoate (11:1n1)	24816252	2	0.0400644	0.263894	0.737794	0.986667	0.999986	153.486
Blood 12-hydroxyeicosatetraenoate (12-HETE)	24816252	1	0.0355797	0.239697	0.686846	0.975905	0.999937	100.458
Blood 1-linoleoylglycerol (1-monolinolein)	24816252	1	0.0158946	0.133069	0.372935	0.748748	0.972067	44.5292
Blood 1-palmitoylglycerophosphoethanolamine	24816252	2	0.0168339	0.138115	0.391068	0.772518	0.978559	62.6157
Blood 2-aminobutyrate	24816252	2	0.014789	0.127144	0.351276	0.718173	0.96205	55.2555
Blood 2-aminooctanoic acid	24816252	3	0.102869	0.566109	0.986118	0.999999	1	272.442
Blood 2-hydroxyisobutyrate	24816252	3	0.022009	0.166054	0.485895	0.871902	0.995289	46.3288
Blood 3-methyl-2-oxovalerate	24816252	3	0.0192695	0.151238	0.436824	0.825463	0.989371	47.9873
Blood 4-acetamidobutanoate	24816252	2	0.0424486	0.276689	0.761984	0.990328	0.999994	144.517
Blood 5alpha-androstan-3beta,17beta-diol disulfate	24816252	4	0.0415296	0.271763	0.752889	0.989048	0.999991	75.0567
Blood 5-alpha-pregnan-3beta,20alpha-disulfate	24816252	3	0.045122	0.290967	0.78686	0.993285	0.999997	39.8983
Blood 5-oxoproline	24816252	1	0.0615689	0.376572	0.895953	0.999353	1	482.353
Blood acetylcarnitine	24816252	2	0.0200101	0.155238	0.45035	0.839285	0.99145	75.0694
Blood alanine	27005778	6	0.0143507	0.1248	0.342602	0.705245	0.957214	54.7493
Blood albumin	27005778	5	0.0164816	0.136221	0.384296	0.763832	0.976312	63.4986
Blood alpha-glutamyltyrosine	24816252	3	0.0704501	0.420741	0.930984	0.999827	1	37.5158
Blood alpha-hydroxyisovalerate	24816252	3	0.0284802	0.201181	0.590669	0.940763	0.999366	70.5322
Blood alpha-ketoglutarate	24816252	1	0.0262831	0.189245	0.556913	0.922583	0.998733	30.1237
Blood androsterone sulfate	24816252	4	0.0874805	0.500418	0.969728	0.999987	1	175.748
Blood apolipoprotein A-I	27005778	13	0.054023	0.337836	0.854317	0.998071	1	80.7729
Blood apolipoprotein B	27005778	26	0.0912954	0.517281	0.974978	0.999993	1	79.8293
Blood asparagine	24816252	2	0.0365397	0.244888	0.69837	0.978742	0.999954	105.395
Blood aspartylphenylalanine	24816252	1	0.0211206	0.161244	0.470274	0.858211	0.993851	82.7668
Blood betaine	24816252	5	0.0401541	0.264376	0.738739	0.986826	0.999986	61.5042
Blood bilirubin (Z,Z)	24816252	2	0.103701	0.569484	0.986702	0.999999	1	369.659
Blood biliverdin	24816252	3	0.122756	0.641667	0.995131	1	1	291.436
Blood bradykinin, des-arg(9)	24816252	3	0.0892317	0.508206	0.972256	0.99999	1	96.4065
Blood butyrylcarnitine	24816252	9	0.212841	0.864045	0.999971	1	1	220.489
Blood carnitine	24816252	17	0.131814	0.67259	0.997018	1	1	65.4729
Blood cis-4-decenoyl carnitine	24816252	2	0.0449077	0.289825	0.78495	0.993084	0.999997	169.645
Blood citrate	24816252	6	0.0307898	0.213727	0.624109	0.955547	0.999697	38.9528
Blood citrulline	24816252	4	0.0187717	0.148551	0.427627	0.815601	0.98771	35.0093
Blood copper	23720494	2	0.0460262	0.295777	0.794759	0.994071	0.999998	62.7209
Blood creatine	24816252	1	0.0140494	0.123189	0.336611	0.696082	0.95356	105.034
Blood creatinine	27005778	6	0.011335	0.10874	0.281754	0.603135	0.90488	47.3846
Blood cysteine-glutathione disulfide	24816252	1	0.0243186	0.178578	0.525137	0.902131	0.997669	49.351
Blood decanoylcarnitine	24816252	4	0.0569166	0.35281	0.871775	0.998727	1	110.368
Blood dehydroisoandrosterone sulfate (DHEA-S)	24816252	2	0.0144292	0.125219	0.344158	0.707593	0.95812	53.7524
Blood dihomo-linolenate (20:3n3 or n6)	24816252	2	0.0177788	0.143199	0.409042	0.794489	0.983626	66.5648
Blood epiandrosterone sulfate	24816252	2	0.0526861	0.330871	0.845563	0.997667	1	203.639
Blood esterified cholesterol	27005778	10	0.0599568	0.368384	0.888084	0.999181	1	85.9702
Blood estrone 3-sulfate	24816252	1	0.108865	0.590007	0.989834	1	1	31.152
Blood free cholesterol	27005778	18	0.0927736	0.523714	0.97677	0.999994	1	76.5364
Blood gamma-glutamylglutamine	24816252	3	0.0194069	0.15198	0.439347	0.828102	0.98979	47.6435
Blood gamma-glutamyltyrosine	24816252	5	0.0227	0.169799	0.497846	0.881724	0.996177	32.6622
Blood glucose	27005778	3	0.011007	0.107002	0.275035	0.590605	0.896565	91.5293
Blood glutamine	27005778	6	0.0199292	0.154801	0.448882	0.837823	0.991243	75.3325
Blood glutaroyl carnitine	24816252	9	0.104877	0.574218	0.987487	0.999999	1	94.3303
Blood glycine	27005778	6	0.111	0.598282	0.99091	1	1	389.603
Blood glycoproteins	27005778	27	0.186861	0.817513	0.999868	1	1	159.168
Blood HDL diameter	27005778	10	0.0674988	0.406247	0.920769	0.999731	1	115.598
Blood hexadecanedioate	24816252	3	0.0555007	0.345501	0.86348	0.998439	1	126.201
Blood hexanoylcarnitine	24816252	4	0.0756231	0.445675	0.946009	0.999921	1	150.019
Blood histidine	27005778	5	0.0135315	0.120424	0.326263	0.679806	0.946592	52.7726
Blood homocitrulline	24816252	1	0.0172771	0.140499	0.399533	0.78306	0.981098	69.4093
Blood hydroxyisovaleroyl carnitine	24816252	2	0.019669	0.153395	0.444142	0.833041	0.990546	53.1986
Blood indolepropionate	24816252	1	0.011657	0.110448	0.288335	0.615162	0.912449	86.7603
Blood inosine	24816252	1	0.0186293	0.147783	0.424981	0.812693	0.987191	50.0579
Blood isobutyrylcarnitine	24816252	3	0.0483425	0.308053	0.813861	0.9957	0.999999	124.642
Blood isovalerylcarnitine	24816252	4	0.0530132	0.332578	0.847747	0.997773	1	102.711
Blood kynurenine	24816252	4	0.0468413	0.300105	0.801664	0.994703	0.999999	90.4605
Blood leucine	24816252	11	0.0564717	0.350517	0.869218	0.998643	1	39.9319
Blood leucylalanine	24816252	2	0.04721	0.302059	0.804721	0.994967	0.999999	67.04
Blood levulinate (4-oxovalerate)	24816252	2	0.0113435	0.108785	0.281929	0.603457	0.905088	37.473
Blood mannose	24816252	1	0.0435681	0.282678	0.772683	0.991693	0.999996	334.494
Blood methionine	24816252	1	0.00414423	0.0711162	0.132916	0.26917	0.506893	30.5661
Blood methylcysteine	24816252	1	0.0195	0.152482	0.441053	0.829871	0.990065	55.1091
Blood myo-inositol	24816252	2	0.014128	0.123609	0.338176	0.698494	0.95454	52.6717
Blood N-(2-furoyl)glycine	24816252	1	0.0551505	0.343688	0.861356	0.998359	1	30.3522
Blood N-[3-(2-Oxopyrrolidin-1-yl)propyl]acetamide	24816252	5	0.048223	0.307421	0.812914	0.995628	0.999999	74.5504
Blood N2,N2-dimethylguanosine	24816252	2	0.0139651	0.122739	0.334931	0.69348	0.952487	34.6779
Blood N-acetylcarnosine	24816252	3	0.0387553	0.256846	0.723672	0.984126	0.999978	84.3314
Blood N-acetylglycine	24816252	3	0.0462022	0.296712	0.796266	0.994213	0.999998	108.361
Blood N-acetylornithine	24816252	4	0.183658	0.810911	0.99984	1	1	401.639
Blood octadecanedioate	24816252	2	0.0171093	0.139596	0.396336	0.779118	0.980172	59.8197
Blood octanoylcarnitine	24816252	3	0.0685011	0.411191	0.924384	0.999768	1	179.949
Blood O-sulfo-L-tyrosine	24816252	2	0.0152277	0.129493	0.359909	0.730649	0.966373	56.5564
Blood palmitoyl sphingomyelin	24816252	2	0.0105556	0.104613	0.265759	0.572895	0.884045	39.275
Blood phenylalanylserine	24816252	2	0.0539616	0.337517	0.853925	0.998054	1	69.2745
Blood phenyllactate (PLA)	24816252	1	0.0153637	0.130222	0.362575	0.734425	0.967617	88.9396
Blood phosphatidylcholine and other cholines	27005778	9	0.0445742	0.288048	0.78195	0.99276	0.999997	70.1051
Blood proline	24816252	4	0.0726809	0.431568	0.937883	0.999876	1	144.254
Blood propionylcarnitine	24816252	5	0.046227	0.296844	0.796478	0.994233	0.999998	71.3247
Blood scyllo-inositol	24816252	1	0.0141602	0.123781	0.338815	0.699476	0.954935	87.8619
Blood selenium	23720494	1	0.0204595	0.157667	0.458464	0.847194	0.992514	114.355
Blood serine	24816252	3	0.0354098	0.238777	0.68477	0.975367	0.999933	89.8775
Blood sphingomyelins	27005778	8	0.0292069	0.205129	0.601416	0.945846	0.999497	50.634
Blood stearate (18:0)	24816252	2	0.0162195	0.134813	0.379235	0.757192	0.974498	60.6057
Blood succinylcarnitine	24816252	7	0.105925	0.578408	0.98815	0.999999	1	110.756
Blood tetradecadienoate	24816252	1	0.0149119	0.127802	0.3537	0.721716	0.963311	110.989
Blood tetradecanedioate	24816252	3	0.0715526	0.426106	0.934477	0.999853	1	144.501
Blood tryptophan	24816252	19	0.0906427	0.514423	0.974145	0.999992	1	38.4809
Blood tryptophan betaine	24816252	1	0.0175264	0.14184	0.404268	0.788805	0.982397	125.087
Blood tyrosine	24816252	3	0.017521	0.141811	0.404165	0.788681	0.98237	43.7157
Blood urate	24816252	2	0.0581899	0.359353	0.878848	0.998941	1	227.616
Blood uridine	24816252	3	0.0172356	0.140275	0.398744	0.782091	0.980873	42.9679
Blood valine	27005778	5	0.0141578	0.123769	0.338769	0.699405	0.954907	71.487
Blood zinc	23720494	2	0.0459248	0.295238	0.793885	0.993987	0.999998	62.5761
Body fat percentage	NA	368	0.053023	0.332629	0.847812	0.997776	1	50.3239
Body mass index	30124842	964	0.0786459	0.459957	0.953319	0.99995	1	60.7
Cancer antigen 19-9	NA	1	0.108297	0.587786	0.989528	1	1	99.1033
Caprylate (8:0)	24816252	2	0.00836501	0.0930711	0.220432	0.479456	0.802064	31.0092
Carcinoembryonic antigen	NA	2	0.115948	0.616991	0.992999	1	1	53.4456
CD 40 antigen	NA	1	0.096332	0.538965	0.980597	0.999997	1	86.9865
CD5	NA	1	0.0436448	0.283087	0.773401	0.99178	0.999996	37.2395
Chemokine CC-4	NA	1	0.126812	0.65578	0.996087	1	1	118.507
Circulating 25-hydroxyvitamin D	29343764	5	0.0264592	0.190201	0.559688	0.92421	0.998801	431.374
Circulating adiponectin	22479202	10	0.0177906	0.143263	0.409265	0.794752	0.983681	65.1173
Circulating carotenoids	19185284	1	0.027731	0.197111	0.579372	0.935061	0.999196	106.358
Circulating C-reactive protein	21300955	14	0.0359163	0.241517	0.690925	0.976938	0.999943	220.093
Circulating fetuin-A	28379451	1	0.143326	0.708835	0.998417	1	1	1331.92
Coffee consumption	25288136	4	0.0054011	0.077611	0.158848	0.335088	0.616842	124.163
Corrected insulin response	24699409	3	0.0245593	0.179884	0.529109	0.904877	0.997835	44.5979
Cortisone	24816252	1	0.00472997	0.0741382	0.144975	0.300139	0.560541	33.904
Creatinine (enzymatic) in urine	NA	22	0.00295361	0.0650008	0.108595	0.205384	0.385734	44.099
Cystatin-C	NA	1	0.0381437	0.253549	0.716866	0.982786	0.999973	32.3596
Daytime dozing / sleeping (narcolepsy)	NA	20	0.00240729	0.0622073	0.0975448	0.175997	0.325508	40.5474
Deoxycholate	24816252	1	0.00597905	0.0806103	0.170831	0.364621	0.660885	29.6661
Description of average fatty acid chain length, not actual carbon number	27005778	1	0.00223284	0.061317	0.0940332	0.166629	0.305801	30.1459
Diastolic blood pressure	30224653	281	0.0307055	0.213269	0.622925	0.955074	0.999689	85.3756
Dihomo-gamma-linoleic acid (20:3n6)	24823311	2	0.138115	0.692848	0.997888	1	1	691.309
Dihomo-gamma-linolenic acid (20:3n6)	24823311	2	0.114956	0.613292	0.992621	1	1	560.331
Dimethylarginine (SDMA + ADMA)	24816252	1	0.00425301	0.0716768	0.135151	0.274949	0.517169	29.6334
Docosahexaenoic acid (22:6n3)	21829377	1	0.0070561	0.08622	0.193214	0.417989	0.732342	62.9897
Docosapentaenoate (n3 DPA; 22:5n3)	24816252	1	0.00765754	0.0893636	0.205724	0.446724	0.766574	56.8793
Docosapentaenoic acid (22:5n3)	21829377	3	0.0992756	0.551329	0.983302	0.999998	1	325.582
Dodecanedioate	24816252	1	0.00612996	0.0813947	0.173964	0.372235	0.671717	31.6283
Drive faster than motorway speed limit	NA	11	0.0014275	0.0572184	0.0779428	0.123666	0.212881	39.7696
Eicosapentaenoate (EPA; 20:5n3)	24816252	1	0.0124103	0.114451	0.30366	0.642234	0.928055	92.5505
Eicosapentaenoic acid (20:5n3)	21829377	4	0.0412512	0.27027	0.750077	0.98863	0.999991	95.3135
Epithelial-derived neutrophil-activating	NA	1	0.0383693	0.254765	0.719392	0.983292	0.999975	32.5586
E-selectin	NA	1	0.22209	0.877874	0.999984	1	1	232.965
Factor VII	NA	2	0.157838	0.74984	0.999298	1	1	76.3739
Fasting glucose	22581228	23	0.0358073	0.240928	0.689609	0.976608	0.999941	93.7307
Fasting insulin	22885924	14	0.00647372	0.0831835	0.181106	0.389419	0.69538	50.5178
Fasting proinsulin	20081858	8	0.0613346	0.375385	0.894841	0.99933	1	87.3301
Fatty acid length	27005778	1	0.00223284	0.061317	0.0940332	0.166629	0.305801	30.1459
Fetuin-A	NA	1	0.192321	0.828307	0.999904	1	1	194.302
Fibroblast growth factor 4	NA	1	0.0461732	0.296558	0.796018	0.99419	0.999998	39.5012
Fluid intelligence score	NA	50	0.016951	0.138744	0.39331	0.775344	0.979259	37.51
Frequency of tiredness / lethargy in last 2 weeks	NA	18	0.00201965	0.0602303	0.089754	0.155203	0.281468	36.8218
Gamma-glutamylphenylalanine	24816252	2	0.00884265	0.0955799	0.230349	0.50087	0.823322	32.577
Gamma-glutamylvaline	24816252	1	0.00456961	0.07331	0.141668	0.291698	0.546267	33.5342
Gamma-linoleic acid (18:3n6)	24823311	2	0.0330988	0.226257	0.655454	0.966821	0.999857	147.676
Gamma-linolenic acid (18:3n6)	24823311	2	0.0483133	0.307898	0.813629	0.995683	0.999999	219.004
Glutathione S-transferase alpha	NA	1	0.0490715	0.311902	0.819546	0.996117	0.999999	42.1087
Glycochenodeoxycholate	24816252	1	0.00519675	0.0765524	0.154618	0.324515	0.600288	34.9217
Glycoprotein acetyls	27005778	10	0.0289572	0.203773	0.597747	0.944147	0.999455	57.4258
Growth-regulated alpha protein	NA	1	0.0369051	0.246862	0.702666	0.979736	0.999959	31.2685
Haptoglobin	NA	1	0.0634613	0.38612	0.904549	0.99951	1	55.2934
HbA1C levels	20858683	11	0.0183217	0.146124	0.419244	0.806277	0.985997	78.652
HDL	24097068	124	0.0832632	0.481346	0.962722	0.999976	1	135.819
Heel bone mineral density (BMD) T-score	NA	410	0.166223	0.771272	0.999564	1	1	94.326
Height	30124842	2482	0.379828	0.983248	1	1	1	171.284
Heptanoate (7:0)	24816252	2	0.00869464	0.094802	0.227277	0.494295	0.816957	32.2418
Hip circumference	NA	416	0.064534	0.3915	0.90913	0.999582	1	55.7499
Hippocampus volume	25607358	2	0.00618651	0.0816888	0.175139	0.375078	0.675706	40.9606
HOMA-B	20081858	4	0.00810613	0.0917133	0.215052	0.467617	0.789651	74.4932
Hypoxanthine	24816252	1	0.00931826	0.0980824	0.240209	0.521625	0.842491	65.2676
Impedance of whole body	NA	568	0.0911537	0.516661	0.974799	0.999993	1	58.3968
Indoleacetate	24816252	2	0.00982022	0.100728	0.250594	0.542904	0.860719	35.5894
Indolelactate	24816252	1	0.00716014	0.0867633	0.195379	0.423017	0.738544	50.0281
Insulin disposition index	24699409	1	0.0126697	0.115831	0.308912	0.651214	0.932807	68.2163
Interleukin-13	NA	1	0.0381797	0.253743	0.717271	0.982868	0.999973	32.3914
Interleukin-16	NA	1	0.144691	0.71291	0.998532	1	1	138.041
Interleukin-18	NA	1	0.0361379	0.242716	0.693588	0.977595	0.999947	30.5941
Interleukin-6 receptor	NA	1	0.36996	0.980894	1	1	1	479.157
Interleukin-8	NA	1	0.0352391	0.237853	0.682674	0.974815	0.999929	29.8054
Iron status	25352340	3	0.01153	0.109774	0.285742	0.610451	0.909532	190.396
Isoleucine	27005778	2	0.00566599	0.0789847	0.164337	0.348694	0.637534	64.2366
Job involves heavy manual or physical work	NA	16	0.00320904	0.0663096	0.113788	0.219122	0.412985	38.3559
Job involves mainly walking or standing	NA	7	0.00158761	0.0580318	0.081125	0.132157	0.231523	43.2968
Lactate	27005778	2	0.00269188	0.0636615	0.103292	0.191301	0.357187	30.5557
Laurate (12:0)	24816252	2	0.00828492	0.0926509	0.218767	0.475811	0.798293	30.6722
Laurylcarnitine	24816252	1	0.00760361	0.0890814	0.204603	0.444181	0.763662	37.7194
LDL	24097068	102	0.103136	0.567193	0.986308	0.999999	1	177.122
LDL diameter	27005778	5	0.0233818	0.173496	0.509463	0.890746	0.996893	92.2568
Leptin	NA	1	0.0385124	0.255537	0.720986	0.983606	0.999976	32.6849
Linoleic acid (18:2n6)	24823311	2	0.134044	0.679877	0.99736	1	1	667.778
Lysine	24816252	1	0.00951844	0.099137	0.244354	0.530189	0.849998	70.7386
Macrophage colony-stimulating factor 1	NA	1	0.0363573	0.243902	0.696206	0.978228	0.999951	30.7868
Macrophage inflammatory protein-1 alpha	NA	1	0.0710655	0.423739	0.932954	0.999842	1	62.4258
Macrophage inflammatory protein-1 beta	NA	1	0.0382164	0.253941	0.717682	0.982951	0.999974	32.4237
Malate	24816252	1	0.00542247	0.0777218	0.159291	0.33619	0.618543	37.8589
Margarate (17:0)	24816252	1	0.00797067	0.0910033	0.212236	0.461358	0.782896	59.031
Matrix metalloproteinase-7	NA	1	0.0488991	0.310992	0.818215	0.996022	0.999999	41.9531
Maximum heart rate during fitness test	NA	3	0.00268212	0.0636116	0.103094	0.190776	0.356112	44.4691
Mean time to correctly identify matches	NA	34	0.00401234	0.070437	0.130208	0.262149	0.494247	39.705
Monocyte chemotactic protein 2	NA	1	0.0607235	0.372285	0.891891	0.999268	1	52.7538
Mono-unsaturated fatty acids	27005778	7	0.0288127	0.202988	0.595613	0.943141	0.99943	57.3177
Morning/evening person (chronotype)	NA	98	0.0140646	0.12327	0.336914	0.69655	0.953751	43.8211
Myeloid progenitor inhibitory factor 1	NA	2	0.102251	0.563595	0.985669	0.999999	1	46.4133
Myristoleate (14:1n5)	24816252	1	0.0086265	0.094444	0.225863	0.491249	0.81396	63.9826
N1-methyl-3-pyridone-4-carboxamide	24816252	1	0.00662293	0.0839608	0.184207	0.396806	0.70522	48.4497
N1-methyladenosine	24816252	1	0.00414764	0.0711338	0.132986	0.269351	0.507216	30.6662
N-acetylalanine	24816252	1	0.00397808	0.0702606	0.129505	0.260322	0.490928	29.0321
Nap during day	NA	56	0.00776707	0.089937	0.208002	0.451869	0.772397	47.1094
Neuronal cell adhesion molecule	NA	1	0.0462511	0.296972	0.796684	0.994252	0.999998	39.5711
Neuroticism	27089181	10	0.00224905	0.0613998	0.0943593	0.167499	0.307642	38.523
Neuroticism score	NA	79	0.0109224	0.106554	0.273298	0.587327	0.894316	38.3051
Nonadecanoate (19:0)	24816252	1	0.00439068	0.0723866	0.137983	0.282245	0.52997	32.3388
Number of days/week walked 10+ minutes	NA	11	0.00116288	0.0558757	0.072703	0.109709	0.182035	35.1007
Number of incorrect matches in round	NA	18	0.00193343	0.0597911	0.0880272	0.15059	0.271559	36.2534
Number of self-reported cancers	NA	8	0.00102111	0.0551572	0.0699064	0.102276	0.165534	43.0767
Number of self-reported non-cancer illnesses	NA	22	0.00260475	0.063216	0.10153	0.186614	0.347556	40.0204
Number of treatments/medications taken	NA	24	0.00291711	0.0648139	0.107855	0.20342	0.381789	41.0972
Oleate (18:1n9)	24816252	1	0.00446869	0.0727891	0.139589	0.286371	0.537123	32.8621
Oleic acid (18:1n9)	23362303	1	0.0154432	0.130648	0.364131	0.736611	0.968323	140.526
Oleoylcarnitine	24816252	1	0.00601318	0.0807877	0.17154	0.366347	0.663359	43.9259
Omega-3 fatty acids	27005778	5	0.0248032	0.181209	0.533115	0.907589	0.997992	68.8653
Omega-6 fatty acids	27005778	13	0.0552523	0.344215	0.861976	0.998383	1	60.688
Omega-7 and -9 and saturated fatty acids	27005778	6	0.026244	0.189032	0.556295	0.922217	0.998717	60.6359
Omega-9 and saturated fatty acids	27005778	7	0.0300591	0.209758	0.613755	0.95129	0.999617	59.7499
Palmitate (16:0)	24816252	1	0.00535542	0.0773743	0.157902	0.332731	0.613187	39.5743
Palmitic acid (16:0)	23362303	1	0.00494452	0.0752472	0.149404	0.311381	0.579144	44.5181
Palmitoleate (16:1n7)	24816252	1	0.00791539	0.0907137	0.211086	0.458791	0.780086	58.4428
Palmitoleic acid (16:1n7)	23362303	5	0.0236136	0.174753	0.513372	0.893669	0.997106	43.3148
Palmitoylcarnitine	24816252	1	0.00549534	0.0780995	0.1608	0.339942	0.624303	40.1001
Pantothenate	24816252	1	0.00563588	0.0788285	0.163713	0.347154	0.635226	40.5703
Pelargonate (9:0)	24816252	1	0.00417825	0.0712915	0.133615	0.270978	0.510122	30.8558
Pentadecanoate (15:0)	24816252	1	0.00420543	0.0714316	0.134173	0.272422	0.512691	29.82
Phenylacetylglutamine	24816252	1	0.00407102	0.0707391	0.131412	0.265274	0.499898	30.0934
Phenylalanine	27005778	4	0.00981576	0.100705	0.250502	0.542717	0.860565	50.6334
Pipecolate	24816252	1	0.0042893	0.0718639	0.135897	0.276874	0.520565	31.632
Plasma cortisol	25010111	1	0.00384277	0.0695643	0.126731	0.2531	0.477689	48.5555
Plasma estradiol	26014426	1	0.0106961	0.105356	0.268649	0.578465	0.88808	31.4729
Plasma progesterone	26014426	2	0.0347847	0.235394	0.677041	0.973288	0.999918	52.4358
Platelet count	22139419	39	0.034628	0.234545	0.67508	0.972741	0.999913	61.4638
Potassium in urine	NA	9	0.00112987	0.0557083	0.0720512	0.107975	0.17819	41.0739
Pro-hydroxy-pro	24816252	1	0.00407245	0.0707465	0.131442	0.265351	0.500036	30.0222
Pulse rate	NA	60	0.0332084	0.226852	0.656891	0.967283	0.999862	63.0261
Putamen volume	25607358	4	0.0163374	0.135447	0.381515	0.7602	0.97533	54.5599
Pyruvate	27005778	2	0.00475961	0.0742913	0.145586	0.301695	0.563144	53.8638
Receptor for advanced glycosylation end	NA	1	0.0374845	0.249992	0.709378	0.981222	0.999966	31.7785
Serotransferrin	NA	1	0.0678988	0.408222	0.92223	0.999746	1	59.4414
Serum calcium	24068962	8	0.0258192	0.186725	0.549545	0.918141	0.998535	202.321
Serum IgE	22075330	3	0.0160861	0.134097	0.376653	0.753755	0.973525	79.6965
Serum vitamin A1	21878437	2	0.00696463	0.0857426	0.191312	0.413549	0.726791	34.6851
Serum vitamin B12	23754956	9	0.0474277	0.303213	0.806507	0.995116	0.999999	252.076
Serum vitamin B6	19303062	1	0.0141221	0.123578	0.338058	0.698313	0.954467	26.6721
Serum vitamin E	21729881	3	0.00650755	0.0833597	0.181809	0.391098	0.697634	10.9213
Sleep duration	NA	47	0.00531307	0.0771549	0.157026	0.330542	0.609774	38.1132
Sleeplessness / insomnia	NA	30	0.0034978	0.0677913	0.119675	0.23463	0.443003	39.4221
Sodium in urine	NA	33	0.00416716	0.0712343	0.133387	0.270389	0.50907	41.4398
Sortilin	NA	1	0.0419167	0.273839	0.756754	0.989606	0.999992	35.7005
Stearic acid (18:0)	23362303	3	0.0219716	0.165852	0.485243	0.87135	0.995236	67.0736
Stearidonate (18:4n3)	24816252	1	0.00865567	0.0945972	0.226468	0.492554	0.815248	63.9825
Stearoylcarnitine	24816252	1	0.00617517	0.0816298	0.174903	0.374508	0.67491	42.0408
Systolic blood pressure	30224653	220	0.0203605	0.157132	0.456683	0.845483	0.992291	71.5506
Tamm-Horsfall urinary glycoprotein	NA	1	0.184992	0.813687	0.999852	1	1	185.218
Telomere length	23535734	7	0.01264	0.115673	0.308312	0.650195	0.932278	68.8463
Tenascin-C	NA	1	0.0500239	0.316918	0.826747	0.996602	1	42.969
Thrombopoietin	NA	1	0.0356431	0.24004	0.687618	0.976103	0.999938	30.1598
Thymus-expressed chemokine	NA	1	0.0368054	0.246324	0.701499	0.979469	0.999958	31.1808
Time spent using computer	NA	40	0.00585718	0.0799772	0.168302	0.358442	0.651937	38.5826
Time spent watching television (TV)	NA	65	0.00770645	0.0896196	0.206741	0.449025	0.76919	38.1951
Total cholesterol	24097068	123	0.0972144	0.542696	0.981449	0.999997	1	163.805
Total fatty acids	27005778	12	0.0460072	0.295676	0.794595	0.994055	0.999998	54.2139
Total phosphoglycerides	27005778	10	0.0459361	0.295298	0.793983	0.993997	0.999998	65.0285
Total triglycerides	24097068	72	0.0627514	0.382546	0.901402	0.999456	1	163.744
Trefoil factor 3	NA	1	0.0389998	0.258163	0.726356	0.984633	0.99998	33.1153
Trunk fat percentage	NA	338	0.0493515	0.313378	0.82169	0.996266	0.999999	50.8037
Usual walking pace	NA	33	0.0037202	0.068934	0.124222	0.246546	0.465518	37.9424
Vascular cell adhesion molecule-1	NA	1	0.0352729	0.238036	0.68309	0.974925	0.99993	29.835
VLDL diameter	27005778	10	0.0411001	0.269459	0.74854	0.988396	0.99999	82.5602
Waist circumference	NA	318	0.0465966	0.298806	0.799612	0.99452	0.999998	51.6896
Waist-to-hip ratio	25673412	35	0.0176064	0.142271	0.405783	0.79062	0.982796	57.6558
Weight	NA	578	0.0916324	0.518753	0.975397	0.999993	1	58.5793
Whole body fat mass	NA	419	0.0635479	0.386555	0.904926	0.999516	1	53.5014
Years of schooling	27225129	72	0.00982467	0.100752	0.250686	0.543089	0.860872	40.4672

## Sheet: Supp. Table B2
Supplementary Table B2: Effect allele, frequency, effect on exposure and strength of association with GBM for SNPs used as instrumental variables.
					Trait			GBM
Trait	SNP	Effect allele	Other allele	Effect allele frequency	Beta	Standard error	P-value	Beta	Standard error	P-value
1,6-anhydroglucose	rs10120252	G	A	0.181	0.17384	0.03125	3.03e-08	-0.00174	0.02912	0.952289
10-nonadecenoate (19:1n9)	rs1348656	C	T	0.202	0.11328	0.02051	3.46e-08	0.01743	0.02818	0.536152
1-oleoylglycerol (1-monoolein)	rs964184	G	C	0.138	0.16792	0.02767	1.2e-09	0.02274	0.03292	0.489744
1-oleoylglycerophosphoethanolamine	rs2070895	A	G	0.209	0.12269	0.02029	1.1e-09	-0.02562	0.02711	0.344672
1-stearoylglycerol (1-monostearin)	rs6662425	C	G	0.639	0.09941	0.01814	3.51e-08	0.00429	0.02281	0.850702
1-stearoylglycerophosphoethanolamine	rs588136	C	T	0.204	0.14319	0.02101	8.3e-12	-0.02257	0.02749	0.411643
22:6, docosahexaenoic acid	rs11604424	C	T	0.243	0.08268	0.01417	7.84e-09	-0.00933	0.02669	0.726553
22:6, docosahexaenoic acid	rs143988316	C	T	0.931	0.1473	0.02391	1.1e-09	-0.05037	0.03998	0.207717
22:6, docosahexaenoic acid	rs174546	C	T	0.597	0.12639	0.01236	4.81e-24	-0.00261	0.02377	0.912461
22:6, docosahexaenoic acid	rs2281591	A	G	0.866	0.10651	0.01786	3.66e-09	0.01421	0.02642	0.59059
22:6, docosahexaenoic acid	rs261334	G	C	0.231	0.10774	0.01441	1.44e-13	-0.03044	0.02752	0.26862
2hr glucose	rs1019503	A	G	0.467	0.0392	0.00684	8.87e-09	0.00993	0.02236	0.657084
2hr glucose	rs11672660	T	C	0.173	0.07734	0.00902	2.4e-16	0.03751	0.02748	0.17222
2hr glucose	rs11717195	T	C	0.23	0.05215	0.00811	1.87e-11	0.00701	0.02674	0.793182
2hr glucose	rs11782386	C	T	0.971	0.11849	0.02035	2.15e-09	-0.0038	0.03583	0.915458
2hr glucose	rs12255372	T	G	0.248	0.05594	0.0079	2.88e-12	-0.00646	0.02456	0.792383
2hr glucose	rs6547829	T	C	0.102	0.06532	0.01128	3.13e-08	0.03678	0.03902	0.345903
2hr glucose	rs6975024	C	T	0.8	0.05335	0.00854	5.25e-11	0.032	0.0295	0.277916
2-hydroxypalmitate	rs9404466	T	C	0.267	0.10851	0.0186	1.26e-08	-0.01474	0.02495	0.554563
2-methylbutyroylcarnitine	rs662138	C	G	0.831	0.12377	0.0225	3.65e-08	-0.00949	0.02947	0.747335
2-tetradecenoyl carnitine	rs274567	T	C	0.37	0.11002	0.01798	1.27e-09	-0.01933	0.02308	0.40249
3-(4-hydroxyphenyl)lactate	rs4459614	T	C	0.581	0.11537	0.01666	2.39e-12	-0.01597	0.02256	0.479243
3,4-dihydroxybutyrate	rs1030420	C	T	0.812	0.15376	0.02226	1.02e-11	-0.08926	0.02862	0.00181806
3-carboxy-4-methyl-5-propyl-2-furanpropanoate (CMPF)	rs11754288	A	G	0.432	0.10514	0.01659	2.25e-10	-0.00037	0.02231	0.986619
3-hydroxybutyrate	rs35909200	G	T	0.168	0.08865	0.01217	3.37e-13	0.03207	0.03015	0.287511
3-methyl-2-oxobutyrate	rs1440581	C	T	0.543	0.09694	0.01669	6.55e-09	0.01679	0.0223	0.451639
3-phenylpropionate (hydrocinnamate)	rs11647589	A	G	0.715	0.13763	0.02044	2.85e-11	0.00803	0.02522	0.750014
4-methyl-2-oxopentanoate	rs1440581	C	T	0.543	0.10597	0.01653	2.43e-10	0.01679	0.0223	0.451639
4-methyl-2-oxopentanoate	rs4941615	T	C	0.212	0.11177	0.02017	4.54e-08	0.04169	0.02712	0.124322
5-dodecenoate (12:1n7)	rs603424	G	A	0.817	0.13412	0.02134	4.27e-10	0.04176	0.02867	0.145236
Acetoacetate	rs2169387	G	A	0.87	0.08397	0.01515	3.61e-08	0.03043	0.03849	0.429157
Acetoacetate	rs964184	G	C	0.142	0.09566	0.01457	6.71e-11	0.02274	0.03292	0.489744
Acetylphosphate	rs2799635	T	C	0.364	0.09516	0.01711	1.96e-08	-0.02001	0.02315	0.387306
Acetylphosphate	rs4970834	C	T	0.818	0.12296	0.02133	1.06e-08	-0.0015	0.02867	0.958223
Adrenate (22:4n6)	rs174550	T	C	0.668	0.17768	0.01741	6.79e-24	-0.00183	0.02377	0.938511
Adrenic acid (22:4n6)	rs174550	T	C	0.674	0.39491	0.01567	4e-140	-0.00183	0.02377	0.938511
Age completed full time education	rs10200379	A	C	0.523	0.01736	0.00297	5.21e-09	0.01095	0.02233	0.623806
Age completed full time education	rs10760192	T	C	0.569	0.01777	0.003	3.06e-09	-0.01715	0.02257	0.447271
Age completed full time education	rs114408770	G	A	0.975	0.06279	0.00958	5.56e-11	-0.14538	0.07845	0.063865
Age completed full time education	rs11665242	A	G	0.574	0.01918	0.003	1.67e-10	0.02277	0.02238	0.308991
Age completed full time education	rs13238996	A	G	0.756	0.0191	0.00346	3.33e-08	0.02343	0.02649	0.376365
Age completed full time education	rs1338552	T	C	0.509	0.01931	0.00297	7.8e-11	0.0215	0.02334	0.356834
Age completed full time education	rs17835823	G	A	0.447	0.0165	0.00299	3.25e-08	-0.00808	0.02241	0.718586
Age completed full time education	rs2754275	G	A	0.874	0.02441	0.00447	4.75e-08	-0.06712	0.04601	0.144588
Age completed full time education	rs2842183	T	C	0.783	0.02389	0.0036	3.22e-11	-0.02286	0.02683	0.394257
Age completed full time education	rs4438400	T	A	0.116	0.02827	0.00463	1.02e-09	0.06269	0.03499	0.0732378
Age completed full time education	rs4731951	T	G	0.802	0.02097	0.00373	1.8e-08	0.00565	0.0281	0.84071
Age completed full time education	rs4930719	A	G	0.185	0.02338	0.00382	9.5e-10	0.01967	0.02958	0.50619
Age completed full time education	rs57513571	C	T	0.799	0.02185	0.0037	3.6e-09	0.04923	0.02858	0.0849621
Age completed full time education	rs6508344	G	A	0.431	0.01685	0.003	1.88e-08	-0.0199	0.02264	0.379318
Age completed full time education	rs6676960	T	C	0.117	0.02698	0.00462	5.23e-09	0.01045	0.03458	0.762471
Age completed full time education	rs6679399	C	A	0.026	0.05475	0.00929	3.73e-09	0.17358	0.07734	0.0248108
Age completed full time education	rs6736898	A	G	0.647	0.01781	0.00311	9.86e-09	-0.00897	0.0233	0.700113
Age completed full time education	rs7080386	A	C	0.415	0.01867	0.00301	5.77e-10	-0.04877	0.02397	0.0419049
Age completed full time education	rs7110786	T	C	0.42	0.01984	0.00301	4.21e-11	0.02821	0.02275	0.215111
Age completed full time education	rs73077107	A	G	0.125	0.02521	0.00449	2.02e-08	-0.04958	0.04495	0.270005
Age completed full time education	rs7428430	T	C	0.486	0.01956	0.00297	4.53e-11	-0.0559	0.02234	0.0123521
Age completed full time education	rs932451	A	G	0.59	0.01752	0.00302	6.41e-09	-0.00781	0.02272	0.731107
Age completed full time education	rs9536961	G	A	0.346	0.0214	0.00312	6.96e-12	0.00763	0.02371	0.747499
Age completed full time education	rs9651317	C	A	0.568	0.0188	0.003	3.53e-10	-0.0067	0.02269	0.767731
Alcohol consumption	rs11940694	G	A	0.61	0.03884	0.0044	8e-19	0.01486	0.02262	0.511148
Alcohol consumption	rs1260326	C	T	0.61	0.04028	0.0044	1e-21	0.06818	0.02282	0.00281192
Alcohol consumption	rs145452708	G	C	0.99	0.2397	0.02158	1e-30	-0.07295	0.08538	0.392902
Alcohol consumption	rs9841829	G	T	0.23	0.03168	0.0051	3e-10	0.02121	0.026	0.414499
Alcohol intake versus 10 years previously	rs1000108	C	T	0.694	0.01778	0.00274	8.8e-11	-0.03348	0.02398	0.162705
Alcohol intake versus 10 years previously	rs11791221	G	T	0.807	0.01874	0.0032	4.92e-09	-0.01771	0.02806	0.527826
Alcohol intake versus 10 years previously	rs1229984	T	C	0.022	0.07312	0.00853	9.94e-18	0.0643	0.06003	0.2841
Alcohol intake versus 10 years previously	rs12521723	T	A	0.165	0.01936	0.00341	1.33e-08	-0.03659	0.03378	0.278778
Alcohol intake versus 10 years previously	rs1260326	T	C	0.393	0.01702	0.00259	4.75e-11	-0.06818	0.02282	0.00281192
Alcohol intake versus 10 years previously	rs13302979	G	C	0.604	0.01449	0.00258	2.06e-08	0.059	0.02725	0.030402
Alcohol intake versus 10 years previously	rs264927	T	C	0.537	0.01654	0.00253	6.68e-11	-0.03839	0.02237	0.0860782
Alcohol intake versus 10 years previously	rs516921	T	G	0.196	0.01868	0.00318	4.34e-09	0.01555	0.0279	0.577168
Alcohol intake versus 10 years previously	rs7428430	C	T	0.514	0.01483	0.00253	4.43e-09	0.0559	0.02234	0.0123521
Alpha-1-antitrypsin	rs926144	C	T	0.197	0.41775	0.06042	4.71e-12	-0.02092	0.02774	0.45083
Alpha-linolenic acid (18:3n3)	rs174547	C	T	0.325	0.27831	0.01575	3.47e-64	-0.0011	0.02379	0.963177
Amygdala volume	rs117253277	C	A	0.982	0.32518	0.05907	3.69e-08	-0.01301	0.1099	0.905795
Angiopoietin-2	rs3747214	T	C	0.589	0.2759	0.04931	2.21e-08	0.01236	0.02303	0.59147
Angiotensin-converting enzyme	rs2519093	T	C	0.072	0.52752	0.09385	1.9e-08	-0.04059	0.02785	0.144991
Angiotensin-converting enzyme	rs4343	G	A	0.508	0.61812	0.04448	6.66e-44	-0.02798	0.02227	0.20893
Angiotensinogen	rs35837081	G	A	0.874	0.83434	0.06855	4.45e-34	0.0211	0.03449	0.540671
Apolipoprotein A-IV	rs1263167	G	A	0.197	0.84783	0.05464	2.64e-54	0.01494	0.02815	0.595643
Apolipoprotein E	rs769449	A	G	0.228	0.58607	0.05525	2.76e-26	0.03457	0.03472	0.319459
Apolipoprotein H	rs117842936	T	C	0.055	0.68359	0.10578	1.03e-10	0.02177	0.04983	0.662216
Apolipoprotein H	rs148521708	A	G	0.051	0.69336	0.10973	2.64e-10	0.03155	0.05018	0.529561
Apolipoprotein H	rs2873966	G	A	0.936	0.76707	0.09739	3.37e-15	0.00763	0.02433	0.75383
Arachidic acid	rs680379	A	G	0.292	0.10791	0.01542	5.81e-13	-0.0377	0.02286	0.0991127
Arachidonate (20:4n6)	rs174548	C	G	0.701	0.34235	0.01754	1.43e-84	-0.00265	0.0244	0.91339
Arachidonic acid (20:4n6)	rs16966952	G	A	0.692	0.10963	0.01644	2.4e-10	-0.00296	0.0243	0.903091
Arachidonic acid (20:4n6)	rs174547	T	C	0.68	1.01995	0.01207	1e-100	0.0011	0.02379	0.963177
Average weekly beer plus cider intake	rs10282264	T	C	0.478	0.01802	0.00288	3.98e-10	-0.02081	0.0246	0.397593
Average weekly beer plus cider intake	rs10822159	C	T	0.583	0.01753	0.00292	1.9e-09	0.05436	0.02357	0.0210945
Average weekly beer plus cider intake	rs1229984	C	T	0.978	0.06972	0.00971	7.08e-13	-0.0643	0.06003	0.2841
Average weekly beer plus cider intake	rs1342780	A	C	0.528	0.02128	0.00288	1.54e-13	0.00059	0.02246	0.979039
Average weekly beer plus cider intake	rs1520929	C	T	0.446	0.01828	0.00289	2.68e-10	-0.00752	0.02248	0.737892
Average weekly beer plus cider intake	rs1789896	G	A	0.489	0.01577	0.00288	4.29e-08	-0.00217	0.02235	0.922563
Average weekly beer plus cider intake	rs34281672	T	C	0.382	0.01626	0.00296	3.99e-08	-0.00335	0.02358	0.886937
Average weekly beer plus cider intake	rs57994172	T	A	0.874	0.02428	0.00434	2.15e-08	0.0321	0.03831	0.402038
Average weekly beer plus cider intake	rs75413320	C	T	0.11	0.02518	0.0046	4.43e-08	-0.03995	0.03675	0.277022
Average weekly beer plus cider intake	rs8181098	C	T	0.821	0.02272	0.00375	1.42e-09	-0.04502	0.02905	0.121242
Average weekly beer plus cider intake	rs9858059	C	T	0.45	0.0178	0.00289	7.59e-10	0.03375	0.0223	0.130166
Average weekly beer plus cider intake	rs9928094	A	G	0.577	0.01849	0.00291	2.19e-10	-0.00036	0.02241	0.987085
Average weekly red wine intake	rs10246939	T	C	0.554	0.02209	0.0029	2.43e-14	-0.05083	0.0223	0.0226557
Average weekly red wine intake	rs11229292	C	T	0.713	0.01902	0.00318	2.3e-09	0.03953	0.0247	0.109511
Average weekly red wine intake	rs1229984	C	T	0.978	0.07374	0.00972	3.33e-14	-0.0643	0.06003	0.2841
Average weekly red wine intake	rs1446577	G	C	0.258	0.01913	0.00329	6.29e-09	0.02667	0.02553	0.296119
Average weekly red wine intake	rs2511225	A	C	0.647	0.01728	0.00301	9.83e-09	-0.02008	0.02331	0.388954
Average weekly red wine intake	rs303753	G	A	0.653	0.02344	0.00303	9.53e-15	0.03078	0.0239	0.197701
Average weekly red wine intake	rs3931848	T	A	0.334	0.01679	0.00305	3.84e-08	0.00115	0.02338	0.960936
Average weekly red wine intake	rs4698921	T	C	0.605	0.0179	0.00295	1.24e-09	-0.00282	0.02308	0.902748
Average weekly red wine intake	rs55968191	A	G	0.246	0.01835	0.00334	4e-08	-0.00885	0.02723	0.745087
Average weekly red wine intake	rs6882046	G	A	0.264	0.02021	0.00327	6.12e-10	-0.0017	0.02511	0.94609
Average weekly red wine intake	rs704249	G	T	0.506	0.01689	0.00288	4.59e-09	0.00276	0.02261	0.903
Average weekly red wine intake	rs7100713	A	T	0.403	0.01746	0.00294	2.75e-09	-0.08294	0.02272	0.000261169
Average weekly red wine intake	rs8050136	A	C	0.394	0.01659	0.00295	1.81e-08	-0.00225	0.0226	0.920835
Average weekly red wine intake	rs9385269	T	C	0.526	0.01776	0.00288	7.42e-10	0.00812	0.02284	0.722383
Average weekly red wine intake	rs9852851	T	C	0.507	0.01685	0.00288	4.95e-09	0.0057	0.02214	0.796733
B lymphocyte chemoattractant	rs7541151	T	C	0.028	0.85256	0.14687	6.44e-09	0.03645	0.08856	0.680637
Basal metabolic rate	rs1000940	G	A	0.301	0.0149	0.00268	2.68e-08	-0.01395	0.02438	0.567314
Basal metabolic rate	rs10041141	T	C	0.556	0.01362	0.00247	3.61e-08	0.00707	0.02242	0.752605
Basal metabolic rate	rs10051589	A	G	0.724	0.01513	0.00275	3.77e-08	0.02198	0.02578	0.393797
Basal metabolic rate	rs10091194	G	A	0.501	0.01579	0.00246	1.31e-10	-0.02321	0.02218	0.295316
Basal metabolic rate	rs10094200	C	G	0.705	0.01937	0.00269	6.25e-13	-0.02392	0.02473	0.333414
Basal metabolic rate	rs10107388	T	C	0.633	0.01551	0.00255	1.16e-09	0.02678	0.02402	0.264786
Basal metabolic rate	rs10111935	A	G	0.285	0.03084	0.00272	9.02e-30	0.01395	0.02469	0.572166
Basal metabolic rate	rs10118701	G	A	0.317	0.01902	0.00264	5.8e-13	0.03964	0.02351	0.091782
Basal metabolic rate	rs10128597	G	A	0.726	0.01517	0.00275	3.63e-08	0.02906	0.02498	0.24464
Basal metabolic rate	rs10181359	G	T	0.434	0.01503	0.00248	1.34e-09	0.01138	0.02288	0.619051
Basal metabolic rate	rs10202701	T	C	0.543	0.01521	0.00247	6.85e-10	0.05084	0.02235	0.0229616
Basal metabolic rate	rs10202845	A	G	0.887	0.02144	0.00389	3.44e-08	-0.00068	0.03423	0.984066
Basal metabolic rate	rs10214770	G	A	0.583	0.02149	0.00249	6.29e-18	0.02116	0.02261	0.349358
Basal metabolic rate	rs1023617	G	A	0.695	0.01522	0.00267	1.18e-08	0.01805	0.02473	0.46556
Basal metabolic rate	rs10236214	T	C	0.641	0.03129	0.00256	2.58e-34	0.04481	0.02338	0.0553033
Basal metabolic rate	rs10237306	T	G	0.38	0.01881	0.00253	1.08e-13	-0.04317	0.02313	0.0620373
Basal metabolic rate	rs10237317	G	A	0.417	0.01429	0.00249	9.8e-09	0.02752	0.02302	0.231955
Basal metabolic rate	rs10260993	T	G	0.807	0.01781	0.00311	1.03e-08	0.02109	0.02772	0.446744
Basal metabolic rate	rs10275719	T	A	0.808	0.01755	0.00312	1.79e-08	0.01488	0.02843	0.600649
Basal metabolic rate	rs10283100	G	A	0.944	0.03758	0.00535	2.21e-12	-0.09003	0.0559	0.107251
Basal metabolic rate	rs10404726	C	T	0.533	0.01374	0.00246	2.42e-08	0.02558	0.02245	0.254588
Basal metabolic rate	rs10423928	T	A	0.807	0.02299	0.00311	1.45e-13	-0.03741	0.0275	0.173692
Basal metabolic rate	rs1043413	G	C	0.388	0.01483	0.00252	4.02e-09	-0.02613	0.02282	0.252268
Basal metabolic rate	rs1047891	A	C	0.316	0.02579	0.00264	1.72e-22	0.02	0.02463	0.416821
Basal metabolic rate	rs10483727	T	C	0.387	0.03308	0.00252	2.63e-39	-0.0145	0.02259	0.521009
Basal metabolic rate	rs1057035	C	T	0.375	0.01439	0.00254	1.4e-08	-0.01851	0.02409	0.442338
Basal metabolic rate	rs1057941	G	A	0.6	0.01735	0.00251	4.58e-12	-0.00787	0.02921	0.78759
Basal metabolic rate	rs1064213	A	G	0.477	0.01759	0.00246	8.45e-13	0.01821	0.02218	0.41159
Basal metabolic rate	rs1073160	A	G	0.51	0.0147	0.00246	2.18e-09	0.0148	0.02253	0.511148
Basal metabolic rate	rs10741669	A	G	0.88	0.02128	0.00378	1.87e-08	0.00824	0.03638	0.820852
Basal metabolic rate	rs10746837	G	A	0.419	0.01577	0.00249	2.37e-10	0.00084	0.0228	0.970653
Basal metabolic rate	rs10748128	T	G	0.345	0.01743	0.00258	1.55e-11	-0.00027	0.02345	0.990927
Basal metabolic rate	rs10775348	G	A	0.702	0.02048	0.00269	2.41e-14	0.01688	0.0249	0.497831
Basal metabolic rate	rs10777860	G	A	0.471	0.02172	0.00246	1.1e-18	0.02143	0.02226	0.335735
Basal metabolic rate	rs10782550	T	C	0.783	0.01711	0.00298	9.65e-09	-0.00612	0.03726	0.869508
Basal metabolic rate	rs10787738	T	C	0.253	0.01562	0.00282	3.23e-08	-0.01732	0.02617	0.508044
Basal metabolic rate	rs1080312	G	A	0.974	0.0502	0.00778	1.07e-10	-0.00589	0.07284	0.935551
Basal metabolic rate	rs10811901	A	G	0.57	0.01593	0.00248	1.36e-10	-0.00473	0.02242	0.832875
Basal metabolic rate	rs10832963	T	G	0.254	0.01571	0.00282	2.58e-08	0.04284	0.02566	0.0949991
Basal metabolic rate	rs10835498	A	G	0.431	0.01439	0.00248	6.63e-09	0.00054	0.02252	0.98074
Basal metabolic rate	rs10843139	T	G	0.705	0.02031	0.00269	4.73e-14	-0.03121	0.02484	0.208969
Basal metabolic rate	rs10861678	G	A	0.735	0.01704	0.00278	9.28e-10	0.03575	0.02523	0.156609
Basal metabolic rate	rs10897932	A	G	0.548	0.01402	0.00247	1.34e-08	0.00145	0.02944	0.960813
Basal metabolic rate	rs10931008	T	C	0.655	0.01903	0.00258	1.8e-13	-0.01383	0.02348	0.555945
Basal metabolic rate	rs10932200	C	A	0.445	0.01474	0.00247	2.46e-09	0.00158	0.02248	0.944124
Basal metabolic rate	rs10938398	A	G	0.433	0.02079	0.00248	4.99e-17	-0.0196	0.02256	0.384939
Basal metabolic rate	rs10995366	G	A	0.749	0.01697	0.00283	2.05e-09	0.02731	0.02603	0.294039
Basal metabolic rate	rs11014285	A	G	0.166	0.02612	0.00331	2.71e-15	-0.00151	0.03143	0.961579
Basal metabolic rate	rs11030119	A	G	0.309	0.02955	0.00266	1.06e-28	0.04984	0.02455	0.042305
Basal metabolic rate	rs11042321	A	G	0.406	0.01627	0.0025	7.68e-11	0.03381	0.02294	0.140545
Basal metabolic rate	rs11060406	C	T	0.962	0.03798	0.00646	4e-09	-0.00836	0.06631	0.899657
Basal metabolic rate	rs11065979	C	T	0.563	0.0228	0.00248	3.28e-20	0.0211	0.02291	0.357015
Basal metabolic rate	rs11071182	G	A	0.871	0.02131	0.00367	6.2e-09	-0.01684	0.0346	0.626518
Basal metabolic rate	rs11098675	A	G	0.191	0.02369	0.00312	3.42e-14	0.03176	0.02743	0.246836
Basal metabolic rate	rs111391498	A	G	0.952	0.04516	0.00572	2.95e-15	-0.03164	0.05709	0.579415
Basal metabolic rate	rs11150745	A	G	0.681	0.01955	0.00263	1.15e-13	-0.04263	0.02413	0.0773066
Basal metabolic rate	rs111640872	C	G	0.331	0.02509	0.00261	7.17e-22	-0.01652	0.02391	0.489503
Basal metabolic rate	rs11187838	A	G	0.432	0.02041	0.00248	1.88e-16	-0.01676	0.02241	0.454511
Basal metabolic rate	rs111901479	A	G	0.088	0.03619	0.00433	6.65e-17	-0.06106	0.03829	0.1108
Basal metabolic rate	rs11196169	A	G	0.474	0.01503	0.00246	9.95e-10	-0.00424	0.02407	0.860132
Basal metabolic rate	rs11205303	C	T	0.409	0.01711	0.0025	7.45e-12	0.01622	0.02404	0.499866
Basal metabolic rate	rs11205617	A	G	0.317	0.01909	0.00264	4.79e-13	-0.00806	0.024	0.736981
Basal metabolic rate	rs11217863	G	A	0.884	0.02473	0.00384	1.18e-10	0.00209	0.03493	0.952219
Basal metabolic rate	rs11242111	A	G	0.05	0.03243	0.00564	8.65e-09	-0.01439	0.04458	0.746844
Basal metabolic rate	rs11242236	G	A	0.545	0.0148	0.00247	1.97e-09	0.00964	0.02234	0.666268
Basal metabolic rate	rs11245450	G	A	0.577	0.01613	0.00249	8.77e-11	-0.02869	0.02238	0.199844
Basal metabolic rate	rs11246328	C	T	0.564	0.01435	0.00248	6.86e-09	-0.01354	0.02424	0.576514
Basal metabolic rate	rs112635299	T	G	0.021	0.05147	0.00852	1.52e-09	-0.0559	0.08265	0.498824
Basal metabolic rate	rs112758380	A	G	0.058	0.03622	0.00527	6.39e-12	-0.07504	0.0499	0.132628
Basal metabolic rate	rs112867328	T	C	0.017	0.05309	0.00938	1.49e-08	-0.0503	0.08979	0.575335
Basal metabolic rate	rs112957890	G	A	0.266	0.019	0.00278	8.35e-12	-0.02505	0.02579	0.3314
Basal metabolic rate	rs113386058	A	T	0.971	0.04211	0.00727	6.79e-09	0.07052	0.06898	0.306617
Basal metabolic rate	rs113457986	G	A	0.015	0.0628	0.0101	5.07e-10	0.10791	0.09834	0.272541
Basal metabolic rate	rs114278107	T	G	0.815	0.02309	0.00316	2.83e-13	0.07471	0.0292	0.0105065
Basal metabolic rate	rs115070315	T	C	0.979	0.0475	0.00862	3.62e-08	-0.04083	0.08916	0.646958
Basal metabolic rate	rs11545482	C	T	0.979	0.05306	0.0086	6.81e-10	0.00409	0.09419	0.965352
Basal metabolic rate	rs11546878	C	T	0.825	0.03087	0.00323	1.21e-21	-0.02084	0.03004	0.487758
Basal metabolic rate	rs11578046	G	A	0.675	0.01905	0.00262	3.82e-13	-0.01294	0.02379	0.586667
Basal metabolic rate	rs11580196	A	G	0.827	0.0185	0.00325	1.27e-08	0.05135	0.03067	0.0940698
Basal metabolic rate	rs11589536	A	C	0.398	0.01747	0.00251	3.43e-12	-0.00134	0.02283	0.953278
Basal metabolic rate	rs11594322	A	C	0.866	0.02414	0.00361	2.22e-11	0.02287	0.03338	0.493266
Basal metabolic rate	rs116072427	G	C	0.929	0.03902	0.00478	3.19e-16	0.06372	0.04453	0.152433
Basal metabolic rate	rs11609105	C	A	0.255	0.01785	0.00282	2.38e-10	0.01453	0.02587	0.5744
Basal metabolic rate	rs11609241	G	A	0.937	0.02796	0.00507	3.43e-08	-0.10021	0.04604	0.0295112
Basal metabolic rate	rs116165844	G	T	0.862	0.02173	0.00357	1.11e-09	0.13604	0.0328	3.36e-05
Basal metabolic rate	rs11642015	T	C	0.402	0.06257	0.0025	7.97e-138	-0.00272	0.02258	0.904094
Basal metabolic rate	rs11642430	G	C	0.402	0.03796	0.0025	7.43e-52	0.03231	0.02268	0.154403
Basal metabolic rate	rs11653367	A	G	0.674	0.01612	0.00262	7.71e-10	-0.00334	0.02488	0.893128
Basal metabolic rate	rs11657325	G	A	0.746	0.02305	0.00282	3.06e-16	0.02091	0.02576	0.416897
Basal metabolic rate	rs11658342	G	A	0.617	0.01426	0.00253	1.65e-08	0.02088	0.02317	0.367421
Basal metabolic rate	rs11667280	C	G	0.795	0.01758	0.00305	7.81e-09	-0.03866	0.02792	0.166201
Basal metabolic rate	rs11677279	C	G	0.651	0.0142	0.00258	3.59e-08	0.00205	0.02361	0.930646
Basal metabolic rate	rs11678716	G	C	0.932	0.0314	0.00487	1.14e-10	0.04838	0.04575	0.29025
Basal metabolic rate	rs11689727	C	A	0.668	0.01861	0.00261	9.79e-13	-0.01495	0.02371	0.528431
Basal metabolic rate	rs11695297	A	T	0.617	0.01428	0.00253	1.59e-08	-0.01939	0.02368	0.412804
Basal metabolic rate	rs11709402	G	A	0.279	0.01813	0.00274	3.67e-11	-0.02656	0.02519	0.291764
Basal metabolic rate	rs11723262	T	C	0.563	0.01458	0.00248	3.97e-09	-0.04903	0.02253	0.0295315
Basal metabolic rate	rs1173727	T	C	0.404	0.01712	0.0025	8.13e-12	-0.02758	0.02255	0.221219
Basal metabolic rate	rs11748619	G	C	0.608	0.0144	0.00252	1.06e-08	0.01199	0.02306	0.603201
Basal metabolic rate	rs117612812	T	C	0.014	0.06505	0.01035	3.31e-10	0.08298	0.09955	0.404581
Basal metabolic rate	rs117837409	G	A	0.047	0.03393	0.00583	5.87e-09	-0.01411	0.06475	0.827477
Basal metabolic rate	rs11784242	A	G	0.751	0.02091	0.00284	1.8e-13	-0.00509	0.02557	0.84216
Basal metabolic rate	rs11802147	A	G	0.697	0.01643	0.00267	8.01e-10	0.0342	0.02453	0.16328
Basal metabolic rate	rs118136297	T	C	0.065	0.03193	0.00499	1.58e-10	-0.02635	0.04114	0.521924
Basal metabolic rate	rs1184570	C	T	0.475	0.01608	0.00246	6.39e-11	-0.01141	0.02228	0.608552
Basal metabolic rate	rs11855017	A	C	0.183	0.02043	0.00318	1.26e-10	-0.03876	0.02937	0.18694
Basal metabolic rate	rs11867479	T	C	0.359	0.01419	0.00256	3.05e-08	-0.00702	0.02346	0.764808
Basal metabolic rate	rs1187115	C	A	0.17	0.04855	0.00327	7.48e-50	-0.02042	0.02945	0.488041
Basal metabolic rate	rs11873305	A	C	0.961	0.06859	0.00633	2.52e-27	0.02103	0.05824	0.718
Basal metabolic rate	rs11880992	A	G	0.407	0.02172	0.0025	3.67e-18	-0.00258	0.02268	0.909338
Basal metabolic rate	rs11922605	A	C	0.836	0.0181	0.00332	4.87e-08	0.00745	0.02993	0.803355
Basal metabolic rate	rs11937249	G	T	0.362	0.01438	0.00256	1.86e-08	0.04353	0.02328	0.0614633
Basal metabolic rate	rs12041740	G	A	0.257	0.02401	0.00281	1.31e-17	0.02965	0.02534	0.241993
Basal metabolic rate	rs12048049	G	C	0.287	0.02156	0.00272	2.04e-15	-0.01208	0.02473	0.62528
Basal metabolic rate	rs12051245	C	T	0.231	0.02454	0.00292	3.98e-17	0.00779	0.03166	0.805533
Basal metabolic rate	rs12072845	G	A	0.606	0.02147	0.00251	1.34e-17	0.00323	0.02292	0.887875
Basal metabolic rate	rs12073468	T	C	0.229	0.01886	0.00292	1.07e-10	0.01189	0.02691	0.658717
Basal metabolic rate	rs12124756	T	C	0.538	0.01463	0.00246	2.92e-09	0.04955	0.02247	0.0274588
Basal metabolic rate	rs12135550	C	T	0.222	0.01742	0.00296	3.85e-09	0.00344	0.02727	0.899602
Basal metabolic rate	rs12140153	G	T	0.903	0.02736	0.00416	4.6e-11	0.05195	0.04113	0.206547
Basal metabolic rate	rs12209223	A	C	0.102	0.02785	0.00406	6.55e-12	-0.06629	0.03935	0.0920685
Basal metabolic rate	rs1228024	C	A	0.339	0.01614	0.0026	4.95e-10	-0.0257	0.02362	0.276506
Basal metabolic rate	rs1233387	C	T	0.767	0.01635	0.0029	1.82e-08	0.01289	0.02606	0.621039
Basal metabolic rate	rs12356443	G	C	0.09	0.02553	0.00428	2.54e-09	-0.00322	0.04061	0.936784
Basal metabolic rate	rs12375196	A	C	0.424	0.01425	0.00249	9.94e-09	0.00744	0.0226	0.741863
Basal metabolic rate	rs12443906	C	T	0.276	0.02324	0.00275	2.61e-17	0.04455	0.02548	0.0803851
Basal metabolic rate	rs12451657	C	T	0.878	0.02423	0.00375	1.03e-10	0.03975	0.03393	0.24131
Basal metabolic rate	rs12454712	C	T	0.376	0.01569	0.00254	6.17e-10	0.00095	0.0232	0.967371
Basal metabolic rate	rs12475607	C	T	0.102	0.02258	0.00405	2.51e-08	0.0181	0.04276	0.672128
Basal metabolic rate	rs12476059	T	C	0.846	0.01898	0.00341	2.53e-08	0.00205	0.03434	0.952496
Basal metabolic rate	rs12479357	G	A	0.631	0.01556	0.00255	9.88e-10	-0.00164	0.02341	0.944014
Basal metabolic rate	rs12484438	T	C	0.658	0.01644	0.00259	2.18e-10	-0.04224	0.02339	0.0709692
Basal metabolic rate	rs12500748	A	C	0.559	0.01486	0.00247	1.88e-09	-0.01299	0.02257	0.564855
Basal metabolic rate	rs12514473	T	C	0.756	0.01832	0.00286	1.51e-10	0.00914	0.02641	0.729329
Basal metabolic rate	rs1260326	C	T	0.607	0.03082	0.00251	1.6e-34	0.06818	0.02282	0.00281192
Basal metabolic rate	rs12629746	C	A	0.517	0.02165	0.00246	1.29e-18	0.00864	0.02265	0.703049
Basal metabolic rate	rs12633841	T	G	0.176	0.02352	0.00322	2.94e-13	0.01129	0.02905	0.697443
Basal metabolic rate	rs12638455	A	C	0.579	0.01987	0.00249	1.39e-15	0.02438	0.02277	0.284366
Basal metabolic rate	rs12682601	C	A	0.682	0.01771	0.00264	1.91e-11	-0.06257	0.02379	0.00853394
Basal metabolic rate	rs12713004	G	A	0.726	0.02609	0.00275	2.72e-21	0.03653	0.02517	0.146742
Basal metabolic rate	rs12811171	T	C	0.351	0.01418	0.00257	3.6e-08	-0.00655	0.02361	0.781544
Basal metabolic rate	rs12813149	G	A	0.756	0.01737	0.00286	1.23e-09	-0.01606	0.02584	0.534318
Basal metabolic rate	rs1286138	G	T	0.673	0.01859	0.00262	1.29e-12	-0.00842	0.02368	0.722144
Basal metabolic rate	rs12879423	G	A	0.679	0.02432	0.00263	2.46e-20	-0.00216	0.02414	0.928569
Basal metabolic rate	rs12889702	C	A	0.311	0.01555	0.00265	4.72e-09	0.0155	0.02408	0.519865
Basal metabolic rate	rs12906197	C	T	0.575	0.01884	0.00249	3.46e-14	-0.03045	0.02337	0.192582
Basal metabolic rate	rs12951408	C	T	0.558	0.01637	0.00247	3.69e-11	-0.04485	0.02261	0.0473032
Basal metabolic rate	rs12953492	C	T	0.222	0.01748	0.00295	3.27e-09	-0.00266	0.02703	0.9215
Basal metabolic rate	rs1296527	T	C	0.858	0.02176	0.00352	6.29e-10	0.06618	0.03064	0.0307523
Basal metabolic rate	rs12989742	C	T	0.302	0.01648	0.00268	7.26e-10	-0.01778	0.02411	0.460943
Basal metabolic rate	rs13124829	G	A	0.321	0.01572	0.00263	2.32e-09	0.02305	0.02397	0.336273
Basal metabolic rate	rs13130148	C	T	0.859	0.02111	0.00353	2.24e-09	0.01503	0.03173	0.635645
Basal metabolic rate	rs13226	T	C	0.914	0.02857	0.00439	7.38e-11	-0.01228	0.04065	0.762532
Basal metabolic rate	rs13233381	T	C	0.776	0.02552	0.00294	4.47e-18	-0.04808	0.02721	0.0772248
Basal metabolic rate	rs1325596	A	G	0.548	0.02211	0.00247	3.32e-19	0.0276	0.0222	0.213833
Basal metabolic rate	rs13340461	T	C	0.273	0.02982	0.00276	2.96e-27	0.01752	0.0245	0.474532
Basal metabolic rate	rs13381549	A	C	0.056	0.02964	0.00532	2.58e-08	-0.03795	0.06176	0.538938
Basal metabolic rate	rs13386222	A	G	0.731	0.01613	0.00277	5.87e-09	0.03943	0.02533	0.119515
Basal metabolic rate	rs1342395	A	C	0.67	0.01634	0.00261	3.97e-10	-0.02412	0.02366	0.307838
Basal metabolic rate	rs13430869	T	G	0.748	0.02318	0.00283	2.49e-16	-0.01	0.02499	0.688956
Basal metabolic rate	rs1351394	T	C	0.49	0.04084	0.00246	4.91e-62	-0.00203	0.02263	0.928603
Basal metabolic rate	rs1376750	T	C	0.141	0.02017	0.00353	1.06e-08	-0.01004	0.04171	0.809758
Basal metabolic rate	rs139868653	C	T	0.977	0.04899	0.00812	1.61e-09	0.06935	0.08066	0.389928
Basal metabolic rate	rs139996541	T	G	0.026	0.04266	0.00766	2.58e-08	-0.11113	0.08738	0.20342
Basal metabolic rate	rs1407031	C	T	0.6	0.01423	0.00251	1.4e-08	0.01647	0.02282	0.470407
Basal metabolic rate	rs141403611	C	G	0.897	0.02242	0.00403	2.75e-08	0.02012	0.03991	0.614153
Basal metabolic rate	rs141729694	T	C	0.073	0.03321	0.00473	2.15e-12	-0.03386	0.04162	0.415934
Basal metabolic rate	rs142611765	G	A	0.96	0.03753	0.00628	2.25e-09	0.0393	0.06097	0.519174
Basal metabolic rate	rs143384	G	A	0.403	0.05614	0.0025	2.31e-111	-0.04999	0.02293	0.0292659
Basal metabolic rate	rs143840904	C	T	0.981	0.07234	0.00894	5.74e-16	-0.01011	0.10507	0.923375
Basal metabolic rate	rs146815522	G	T	0.983	0.06266	0.00938	2.4e-11	-0.02198	0.10615	0.83597
Basal metabolic rate	rs147233090	C	T	0.976	0.04474	0.00797	2.01e-08	-0.03455	0.06923	0.617724
Basal metabolic rate	rs1472852	C	A	0.844	0.04618	0.00338	1.89e-42	-0.00694	0.03094	0.822462
Basal metabolic rate	rs1476387	G	T	0.593	0.02185	0.0025	2.37e-18	0.00788	0.02261	0.727389
Basal metabolic rate	rs1478575	A	T	0.685	0.03005	0.00265	6.72e-30	-0.01443	0.02383	0.54493
Basal metabolic rate	rs148225495	A	C	0.035	0.03722	0.00673	3.13e-08	-0.03399	0.06958	0.625193
Basal metabolic rate	rs149972755	T	C	0.035	0.0377	0.00668	1.66e-08	0.12919	0.06271	0.0393967
Basal metabolic rate	rs150260898	A	G	0.926	0.03895	0.00469	1.03e-16	-0.03768	0.04899	0.441796
Basal metabolic rate	rs150353	G	T	0.454	0.01679	0.00247	1e-11	0.01036	0.02236	0.643229
Basal metabolic rate	rs1514176	G	A	0.425	0.01473	0.00248	3.08e-09	-0.01414	0.02224	0.525046
Basal metabolic rate	rs1520929	T	C	0.554	0.01586	0.00247	1.38e-10	0.00752	0.02248	0.737892
Basal metabolic rate	rs1524445	C	T	0.58	0.01435	0.00249	8.09e-09	-9e-05	0.02265	0.996997
Basal metabolic rate	rs1534043	T	C	0.327	0.01894	0.00262	4.74e-13	0.00366	0.02399	0.878692
Basal metabolic rate	rs153560	A	G	0.606	0.01734	0.00251	5.2e-12	-0.04112	0.02343	0.079276
Basal metabolic rate	rs1541597	T	G	0.201	0.01793	0.00307	5.07e-09	-0.01628	0.02769	0.556608
Basal metabolic rate	rs1542224	C	T	0.721	0.02187	0.00274	1.45e-15	0.022	0.02474	0.373821
Basal metabolic rate	rs1544459	C	T	0.454	0.0145	0.00247	4.22e-09	-0.00443	0.02237	0.84299
Basal metabolic rate	rs1552234	A	G	0.463	0.0149	0.00246	1.45e-09	0.02727	0.02231	0.221588
Basal metabolic rate	rs1573891	G	C	0.844	0.03341	0.00338	5.13e-23	-0.03339	0.03078	0.2781
Basal metabolic rate	rs157577	C	G	0.721	0.02503	0.00274	6.02e-20	-0.0132	0.02561	0.606338
Basal metabolic rate	rs1582931	G	A	0.528	0.03124	0.00246	6.14e-37	0.00876	0.0231	0.704673
Basal metabolic rate	rs1600055	T	G	0.366	0.0149	0.00255	5.09e-09	0.03483	0.02985	0.243393
Basal metabolic rate	rs16869017	T	C	0.086	0.0272	0.00439	5.87e-10	-0.03046	0.04148	0.462663
Basal metabolic rate	rs16927092	T	A	0.219	0.01693	0.00297	1.24e-08	-0.02961	0.02749	0.281467
Basal metabolic rate	rs16930370	C	T	0.173	0.02287	0.00325	1.95e-12	-0.05148	0.02898	0.0756613
Basal metabolic rate	rs17024393	C	T	0.026	0.04877	0.00775	3.1e-10	0.01485	0.06685	0.824194
Basal metabolic rate	rs17042314	C	T	0.122	0.02172	0.00375	6.88e-09	0.04591	0.03559	0.197042
Basal metabolic rate	rs17178006	T	G	0.883	0.0265	0.00382	4.12e-12	-0.04573	0.03907	0.241766
Basal metabolic rate	rs1724557	C	A	0.412	0.01429	0.0025	1.03e-08	-0.01917	0.02301	0.404836
Basal metabolic rate	rs17256211	G	A	0.65	0.01971	0.00258	1.96e-14	0.03288	0.02359	0.163347
Basal metabolic rate	rs17265387	C	T	0.765	0.01651	0.0029	1.2e-08	0.0461	0.0271	0.0888953
Basal metabolic rate	rs1731259	G	T	0.472	0.01527	0.00246	5.51e-10	0.03019	0.02228	0.175464
Basal metabolic rate	rs17363646	G	A	0.135	0.02348	0.0036	6.87e-11	0.03957	0.03182	0.213659
Basal metabolic rate	rs17551974	C	A	0.815	0.01971	0.00316	4.47e-10	0.06437	0.02882	0.0255037
Basal metabolic rate	rs17741497	G	A	0.659	0.01571	0.00259	1.32e-09	-0.03881	0.02378	0.102699
Basal metabolic rate	rs17761801	G	A	0.797	0.0206	0.00305	1.49e-11	-0.05023	0.03697	0.174219
Basal metabolic rate	rs17770336	T	C	0.324	0.01913	0.00263	3.18e-13	0.00749	0.02416	0.756486
Basal metabolic rate	rs17835270	T	C	0.241	0.01567	0.00287	4.79e-08	0.01353	0.02618	0.605187
Basal metabolic rate	rs1815518	T	C	0.176	0.02268	0.00323	2.1e-12	-0.04555	0.02933	0.120491
Basal metabolic rate	rs181895	A	G	0.588	0.01504	0.0025	1.68e-09	-0.01558	0.02281	0.494576
Basal metabolic rate	rs1837367	A	G	0.486	0.01467	0.00246	2.38e-09	0.02732	0.02225	0.2195
Basal metabolic rate	rs1861410	C	T	0.446	0.0157	0.00247	2.1e-10	0.02671	0.02243	0.233708
Basal metabolic rate	rs186281175	C	T	0.034	0.04129	0.00675	9.36e-10	0.02303	0.06449	0.721018
Basal metabolic rate	rs1864193	C	A	0.86	0.02278	0.00354	1.22e-10	-0.00139	0.03311	0.966411
Basal metabolic rate	rs1878528	G	A	0.312	0.02026	0.00265	2.13e-14	0.01243	0.02394	0.603651
Basal metabolic rate	rs1911250	G	A	0.388	0.01516	0.00252	1.8e-09	0.02516	0.0232	0.278033
Basal metabolic rate	rs1927635	C	T	0.354	0.01593	0.00257	5.57e-10	0.02917	0.03103	0.347096
Basal metabolic rate	rs194633	C	A	0.559	0.01509	0.00247	1.06e-09	-0.00281	0.02259	0.901165
Basal metabolic rate	rs1967315	A	G	0.268	0.01907	0.00277	6.09e-12	0.01342	0.0262	0.60843
Basal metabolic rate	rs1969844	T	C	0.366	0.01616	0.00255	2.34e-10	0.03857	0.02334	0.0983825
Basal metabolic rate	rs1971955	A	G	0.145	0.02152	0.00349	7.09e-10	0.0433	0.03084	0.160323
Basal metabolic rate	rs197372	C	T	0.31	0.01658	0.00266	4.29e-10	0.01997	0.02393	0.404013
Basal metabolic rate	rs2005172	C	A	0.642	0.03324	0.00256	1.74e-38	0.03137	0.02386	0.188539
Basal metabolic rate	rs2043290	C	T	0.507	0.01419	0.00246	7.75e-09	0.01728	0.02243	0.441158
Basal metabolic rate	rs2066827	T	G	0.767	0.01668	0.00291	9.74e-09	0.01588	0.02586	0.539175
Basal metabolic rate	rs2069408	A	G	0.661	0.02113	0.00259	3.87e-16	0.02706	0.02351	0.249828
Basal metabolic rate	rs2102278	G	A	0.322	0.01827	0.00263	3.65e-12	0.00845	0.02473	0.732653
Basal metabolic rate	rs2106929	T	G	0.135	0.02127	0.00359	3.19e-09	-0.01863	0.03342	0.577141
Basal metabolic rate	rs2115459	T	C	0.471	0.01525	0.00246	5.79e-10	0.01661	0.02319	0.473638
Basal metabolic rate	rs2118663	T	C	0.808	0.01839	0.00312	3.77e-09	0.02688	0.02873	0.349444
Basal metabolic rate	rs2121058	T	C	0.771	0.01849	0.00293	2.62e-10	0.0082	0.02632	0.755315
Basal metabolic rate	rs2134963	C	A	0.695	0.01536	0.00267	8.56e-09	-0.02236	0.02387	0.348862
Basal metabolic rate	rs213656	T	G	0.407	0.01469	0.0025	4.26e-09	0.0105	0.02286	0.645935
Basal metabolic rate	rs2148564	G	A	0.723	0.01804	0.00274	4.82e-11	0.00847	0.02531	0.737956
Basal metabolic rate	rs2157663	C	T	0.904	0.0244	0.00417	4.82e-09	0.0383	0.03761	0.308436
Basal metabolic rate	rs2158045	T	C	0.476	0.01889	0.00246	1.57e-14	0.01037	0.02254	0.645381
Basal metabolic rate	rs216193	A	G	0.377	0.01447	0.00254	1.15e-08	0.01696	0.02905	0.559496
Basal metabolic rate	rs2168101	C	A	0.689	0.01615	0.00265	1.16e-09	0.02693	0.02683	0.315536
Basal metabolic rate	rs2206734	C	T	0.825	0.01788	0.00323	3.15e-08	0.04593	0.02892	0.112247
Basal metabolic rate	rs2229840	T	C	0.161	0.03239	0.00335	3.67e-22	-0.02866	0.03006	0.340348
Basal metabolic rate	rs2230033	G	A	0.435	0.01997	0.00248	7.66e-16	-0.01432	0.02236	0.522071
Basal metabolic rate	rs2238435	G	C	0.616	0.02904	0.00252	1.29e-30	0.0284	0.02288	0.214529
Basal metabolic rate	rs2239647	A	C	0.448	0.01381	0.00247	2.25e-08	-0.02016	0.02268	0.374076
Basal metabolic rate	rs224045	T	C	0.418	0.01386	0.00249	2.6e-08	0.02916	0.02271	0.19914
Basal metabolic rate	rs2241960	G	A	0.274	0.01588	0.00275	8.07e-09	0.02346	0.02518	0.351567
Basal metabolic rate	rs2252720	C	T	0.326	0.02028	0.00262	9.97e-15	0.03456	0.024	0.149971
Basal metabolic rate	rs2270894	C	G	0.795	0.02407	0.00304	2.55e-15	0.03028	0.02905	0.297295
Basal metabolic rate	rs2274116	C	T	0.656	0.0144	0.00259	2.58e-08	0.00452	0.02457	0.853998
Basal metabolic rate	rs2277138	T	C	0.605	0.02837	0.00251	1.47e-29	-0.02168	0.02276	0.340747
Basal metabolic rate	rs2277339	T	G	0.897	0.02925	0.00404	4.42e-13	-0.08368	0.03649	0.0218524
Basal metabolic rate	rs2279396	A	C	0.365	0.01443	0.00255	1.54e-08	0.01571	0.02313	0.497155
Basal metabolic rate	rs2280940	T	C	0.691	0.01857	0.00266	2.81e-12	-0.00343	0.02427	0.887648
Basal metabolic rate	rs2281175	C	T	0.406	0.01646	0.0025	4.68e-11	0.04938	0.02665	0.0639274
Basal metabolic rate	rs2282231	T	C	0.213	0.02433	0.003	5.4e-16	0.01036	0.02694	0.700489
Basal metabolic rate	rs2288671	C	T	0.449	0.01542	0.00247	4.23e-10	0.01735	0.02268	0.444204
Basal metabolic rate	rs2289976	A	G	0.308	0.01793	0.00266	1.62e-11	0.02239	0.02451	0.361026
Basal metabolic rate	rs2290345	T	C	0.173	0.01871	0.00325	8.61e-09	-0.02804	0.03014	0.352121
Basal metabolic rate	rs2296316	T	C	0.536	0.01587	0.00246	1.17e-10	-0.00204	0.02253	0.927698
Basal metabolic rate	rs2303262	C	T	0.228	0.01659	0.00293	1.42e-08	-0.02167	0.02646	0.412855
Basal metabolic rate	rs2307111	T	C	0.607	0.03091	0.00251	1.03e-34	-0.02334	0.02263	0.302286
Basal metabolic rate	rs2313200	G	A	0.632	0.01517	0.00255	2.6e-09	0.0383	0.02296	0.0952021
Basal metabolic rate	rs2319817	A	G	0.117	0.02599	0.00382	1.03e-11	0.05652	0.03876	0.144764
Basal metabolic rate	rs2332326	G	C	0.109	0.02207	0.00394	2.17e-08	-0.02654	0.03606	0.461695
Basal metabolic rate	rs2363081	G	A	0.49	0.01555	0.00246	2.48e-10	-0.01803	0.02239	0.420488
Basal metabolic rate	rs2369463	T	C	0.83	0.01835	0.00327	2.06e-08	0.00041	0.03014	0.989089
Basal metabolic rate	rs2396348	T	C	0.303	0.01593	0.00267	2.57e-09	0.02037	0.02385	0.393068
Basal metabolic rate	rs240764	A	G	0.467	0.0136	0.00246	3.32e-08	0.00317	0.02243	0.88762
Basal metabolic rate	rs2413592	G	A	0.743	0.01677	0.00281	2.47e-09	0.02436	0.02531	0.335781
Basal metabolic rate	rs2419076	G	A	0.427	0.01827	0.00248	1.89e-13	0.02276	0.02238	0.309136
Basal metabolic rate	rs2439823	G	A	0.548	0.01448	0.00247	4.48e-09	-0.00649	0.0227	0.775113
Basal metabolic rate	rs244711	T	C	0.687	0.02374	0.00265	3.33e-19	-0.02593	0.02681	0.333396
Basal metabolic rate	rs2455561	T	G	0.47	0.01739	0.00246	1.62e-12	-0.01276	0.02236	0.568193
Basal metabolic rate	rs246435	A	G	0.077	0.02515	0.00461	5e-08	0.02854	0.04208	0.497696
Basal metabolic rate	rs2476998	T	C	0.284	0.01537	0.00272	1.7e-08	-0.02216	0.02433	0.36246
Basal metabolic rate	rs2508710	T	G	0.191	0.02079	0.00313	2.88e-11	0.03516	0.02878	0.221801
Basal metabolic rate	rs252758	T	A	0.754	0.02741	0.00285	7.72e-22	-0.006	0.02629	0.819405
Basal metabolic rate	rs2533879	G	A	0.699	0.03545	0.00268	5.22e-40	0.02012	0.02445	0.410502
Basal metabolic rate	rs2542713	A	C	0.423	0.01476	0.00249	2.95e-09	0.03553	0.02257	0.115354
Basal metabolic rate	rs254963	A	G	0.554	0.01431	0.00247	7.08e-09	-0.0068	0.02343	0.771553
Basal metabolic rate	rs25849	G	C	0.287	0.02632	0.00271	3.16e-22	-0.00618	0.02593	0.811536
Basal metabolic rate	rs2592831	C	T	0.336	0.02032	0.0026	5.68e-15	-0.01279	0.02345	0.585633
Basal metabolic rate	rs2602713	C	A	0.437	0.01434	0.00248	7.12e-09	0.01978	0.02329	0.395907
Basal metabolic rate	rs2610986	C	T	0.342	0.01729	0.00259	2.41e-11	0.0347	0.02533	0.17079
Basal metabolic rate	rs2647085	T	C	0.754	0.01665	0.00285	5.2e-09	0.00604	0.02561	0.8135
Basal metabolic rate	rs2647268	A	G	0.612	0.02533	0.00252	9.18e-24	-0.01084	0.02299	0.637307
Basal metabolic rate	rs2650965	A	G	0.672	0.01562	0.00262	2.37e-09	-0.01368	0.02328	0.556749
Basal metabolic rate	rs2678204	G	T	0.342	0.02175	0.00259	4.48e-17	0.02182	0.02375	0.358209
Basal metabolic rate	rs2721938	C	T	0.4	0.02157	0.00251	8e-18	0.01452	0.02274	0.52316
Basal metabolic rate	rs2733287	C	A	0.489	0.0156	0.00246	2.18e-10	0.05133	0.02238	0.0218504
Basal metabolic rate	rs2744965	T	C	0.139	0.06388	0.00355	1.58e-72	-0.03767	0.03219	0.241843
Basal metabolic rate	rs274677	T	C	0.329	0.01505	0.00262	8.75e-09	0.00495	0.02333	0.832074
Basal metabolic rate	rs2761844	G	T	0.907	0.02502	0.00423	3.25e-09	-0.01263	0.03938	0.748448
Basal metabolic rate	rs281438	G	T	0.303	0.01593	0.00267	2.5e-09	-0.00711	0.02457	0.772224
Basal metabolic rate	rs281780	C	G	0.638	0.01441	0.00256	1.71e-08	-0.03847	0.02306	0.0952675
Basal metabolic rate	rs283475	G	T	0.653	0.0165	0.00258	1.6e-10	0.00283	0.02394	0.905903
Basal metabolic rate	rs28377284	G	C	0.803	0.01772	0.00309	9.83e-09	-0.02198	0.02823	0.436185
Basal metabolic rate	rs2842385	G	A	0.2	0.02337	0.00307	2.93e-14	0.03049	0.0283	0.281292
Basal metabolic rate	rs284315	A	G	0.503	0.01588	0.00246	1.03e-10	0.02658	0.02265	0.240599
Basal metabolic rate	rs28457693	G	A	0.107	0.03984	0.00397	1.11e-23	0.09655	0.03665	0.00843136
Basal metabolic rate	rs28642975	A	G	0.469	0.02227	0.00246	1.47e-19	-0.00229	0.02249	0.918746
Basal metabolic rate	rs28756926	T	C	0.464	0.0169	0.00246	6.76e-12	-0.00305	0.02281	0.89378
Basal metabolic rate	rs2876826	G	A	0.224	0.0212	0.00295	6.08e-13	0.00956	0.02698	0.723136
Basal metabolic rate	rs2885697	G	T	0.336	0.02972	0.0026	3.1e-30	-0.03827	0.02365	0.105615
Basal metabolic rate	rs2897968	A	G	0.605	0.02264	0.00251	2.13e-19	-0.01163	0.02284	0.610672
Basal metabolic rate	rs2900208	A	C	0.355	0.01996	0.00257	7.39e-15	0.01229	0.02372	0.604264
Basal metabolic rate	rs2926799	G	A	0.197	0.017	0.00309	3.67e-08	0.00791	0.03022	0.793433
Basal metabolic rate	rs2930973	G	A	0.476	0.01719	0.00246	2.81e-12	-0.04115	0.02302	0.0738138
Basal metabolic rate	rs2979655	G	T	0.159	0.02048	0.00336	1.13e-09	-0.02169	0.02964	0.464416
Basal metabolic rate	rs29938	C	T	0.658	0.01606	0.00259	5.65e-10	0.01478	0.02359	0.530927
Basal metabolic rate	rs310307	A	G	0.552	0.01424	0.00247	8.18e-09	-0.01564	0.02245	0.485972
Basal metabolic rate	rs3118915	C	T	0.784	0.04669	0.00298	3.65e-55	-0.02984	0.02692	0.267589
Basal metabolic rate	rs31210	G	A	0.748	0.02026	0.00283	7.98e-13	0.03914	0.03429	0.253696
Basal metabolic rate	rs3128334	G	A	0.368	0.01467	0.00255	8.48e-09	-0.02526	0.02335	0.27935
Basal metabolic rate	rs3130046	G	C	0.198	0.04111	0.00308	1.69e-40	-0.0323	0.02924	0.269181
Basal metabolic rate	rs3134614	C	G	0.874	0.02026	0.0037	4.42e-08	0.01274	0.03488	0.714925
Basal metabolic rate	rs3212260	T	A	0.259	0.02059	0.0028	2.01e-13	0.03407	0.02596	0.189493
Basal metabolic rate	rs33967909	A	G	0.214	0.02328	0.00299	7.41e-15	-0.02103	0.02649	0.427328
Basal metabolic rate	rs34013557	C	T	0.938	0.02928	0.00509	8.62e-09	-0.158	0.04894	0.001243
Basal metabolic rate	rs34060476	G	A	0.134	0.02688	0.0036	8.6e-14	-0.00115	0.03419	0.973112
Basal metabolic rate	rs34170044	C	T	0.55	0.01439	0.00247	5.68e-09	0.00863	0.02262	0.702895
Basal metabolic rate	rs34297248	G	A	0.801	0.01932	0.00308	3.51e-10	0.00065	0.0284	0.981813
Basal metabolic rate	rs343935	C	T	0.16	0.02075	0.00335	5.79e-10	-0.02653	0.03089	0.390496
Basal metabolic rate	rs34478611	A	G	0.243	0.01878	0.00286	5.41e-11	-0.0264	0.0264	0.317374
Basal metabolic rate	rs34517439	A	C	0.126	0.05707	0.0037	1.5e-53	0.07177	0.03685	0.0514767
Basal metabolic rate	rs34879158	A	C	0.738	0.0324	0.00279	4.14e-31	-0.06394	0.02576	0.0130605
Basal metabolic rate	rs34898535	C	T	0.623	0.01965	0.00254	9.23e-15	0.00135	0.02316	0.953461
Basal metabolic rate	rs34914463	C	T	0.132	0.02634	0.00362	3.68e-13	-0.03253	0.03555	0.360171
Basal metabolic rate	rs34949187	G	A	0.812	0.0209	0.00315	3.05e-11	0.01316	0.03153	0.676389
Basal metabolic rate	rs34997336	A	G	0.205	0.02157	0.00304	1.38e-12	0.00701	0.02769	0.800196
Basal metabolic rate	rs35506085	G	A	0.818	0.02884	0.00319	1.41e-19	0.05812	0.02815	0.0389269
Basal metabolic rate	rs35533339	T	C	0.32	0.01747	0.00263	3.33e-11	0.0158	0.03255	0.627496
Basal metabolic rate	rs35626515	A	C	0.408	0.02341	0.0025	7.68e-21	0.04506	0.0304	0.138367
Basal metabolic rate	rs35631456	C	T	0.883	0.02435	0.00383	2.01e-10	-0.0217	0.04992	0.663736
Basal metabolic rate	rs35637261	A	G	0.212	0.02087	0.00301	3.83e-12	0.02213	0.02764	0.423434
Basal metabolic rate	rs35679149	A	G	0.973	0.04163	0.00761	4.4e-08	-0.00305	0.07997	0.969614
Basal metabolic rate	rs35710322	C	T	0.439	0.0182	0.00248	1.93e-13	-0.02231	0.02239	0.319069
Basal metabolic rate	rs357501	A	G	0.378	0.01753	0.00253	4.64e-12	-0.02763	0.02287	0.226963
Basal metabolic rate	rs35756741	C	T	0.908	0.02649	0.00425	4.5e-10	0.05026	0.03802	0.186215
Basal metabolic rate	rs357868	G	T	0.58	0.01654	0.00249	3e-11	-0.03835	0.02283	0.0930372
Basal metabolic rate	rs35804313	C	T	0.785	0.01825	0.00299	1.02e-09	0.01388	0.02688	0.605584
Basal metabolic rate	rs35874463	G	A	0.058	0.03601	0.00527	8.07e-12	0.00505	0.05429	0.925922
Basal metabolic rate	rs35910339	C	G	0.317	0.0194	0.00264	2.05e-13	-0.04713	0.02391	0.0487069
Basal metabolic rate	rs36000545	A	G	0.607	0.0224	0.00252	5.21e-19	-0.01375	0.02428	0.571188
Basal metabolic rate	rs36120387	C	T	0.89	0.02441	0.00393	5.4e-10	-0.01988	0.03875	0.607976
Basal metabolic rate	rs365738	C	T	0.318	0.01537	0.00264	5.71e-09	-0.00343	0.02392	0.885915
Basal metabolic rate	rs3730071	C	A	0.97	0.03961	0.00717	3.24e-08	-0.05961	0.07033	0.396681
Basal metabolic rate	rs3737251	G	C	0.832	0.02067	0.00329	3.3e-10	-0.02114	0.02858	0.459435
Basal metabolic rate	rs3738449	G	A	0.669	0.01854	0.00261	1.2e-12	-0.0187	0.02349	0.425912
Basal metabolic rate	rs3740591	T	C	0.445	0.01842	0.00247	9.26e-14	-0.02307	0.0317	0.466896
Basal metabolic rate	rs3742716	G	A	0.674	0.01449	0.00262	3.24e-08	0.04169	0.02377	0.0794538
Basal metabolic rate	rs374335	A	G	0.681	0.01799	0.00264	8.91e-12	0.01298	0.02377	0.585099
Basal metabolic rate	rs3753614	A	G	0.564	0.01594	0.00248	1.25e-10	-0.01374	0.02297	0.549728
Basal metabolic rate	rs3754863	G	A	0.953	0.03196	0.00579	3.4e-08	-0.11005	0.05613	0.049906
Basal metabolic rate	rs3756668	G	A	0.54	0.01976	0.00246	1.09e-15	0.03243	0.02262	0.151613
Basal metabolic rate	rs3765351	C	T	0.459	0.01683	0.00247	8.8e-12	-0.026	0.02228	0.243203
Basal metabolic rate	rs3766437	G	A	0.453	0.01462	0.00247	3.15e-09	0.0437	0.02276	0.0548334
Basal metabolic rate	rs3795503	T	C	0.316	0.01638	0.00264	5.54e-10	-0.02324	0.02472	0.347269
Basal metabolic rate	rs3798519	C	A	0.178	0.03529	0.00321	3.96e-28	-0.00866	0.02904	0.765552
Basal metabolic rate	rs3802725	T	G	0.43	0.02745	0.00248	1.95e-28	-0.02452	0.02258	0.277691
Basal metabolic rate	rs3803286	A	G	0.334	0.01724	0.00261	3.7e-11	-0.02337	0.0237	0.324084
Basal metabolic rate	rs3809570	A	C	0.243	0.01914	0.00286	2.35e-11	0.00508	0.02558	0.842639
Basal metabolic rate	rs3810291	A	G	0.677	0.02766	0.00263	6.58e-26	0.01509	0.02405	0.530364
Basal metabolic rate	rs3811463	T	C	0.463	0.0142	0.00246	8.21e-09	0.00668	0.0224	0.765401
Basal metabolic rate	rs3814333	T	C	0.317	0.0221	0.00264	5.77e-17	-0.01001	0.02396	0.676168
Basal metabolic rate	rs3814828	A	G	0.386	0.01435	0.00252	1.3e-08	-0.00444	0.02316	0.848025
Basal metabolic rate	rs3818416	C	A	0.766	0.02344	0.0029	6.57e-16	-0.00592	0.02635	0.822222
Basal metabolic rate	rs3850625	G	A	0.881	0.02156	0.0038	1.37e-08	-0.00583	0.03447	0.8657
Basal metabolic rate	rs3853252	A	G	0.456	0.02498	0.00247	4.2e-24	-0.03326	0.02237	0.137007
Basal metabolic rate	rs3857602	A	G	0.333	0.01591	0.00261	1.05e-09	0.01462	0.02372	0.537522
Basal metabolic rate	rs3858652	A	C	0.664	0.0145	0.0026	2.46e-08	-0.01844	0.02377	0.437802
Basal metabolic rate	rs3861879	G	A	0.437	0.01489	0.00248	1.85e-09	0.0543	0.02257	0.0161345
Basal metabolic rate	rs3931	A	G	0.678	0.02118	0.00263	7.88e-16	0.00592	0.02381	0.803791
Basal metabolic rate	rs3966775	A	C	0.531	0.02229	0.00246	1.35e-19	0.0101	0.02241	0.652182
Basal metabolic rate	rs4073717	G	T	0.799	0.02817	0.00306	3.97e-20	-0.02214	0.02803	0.429608
Basal metabolic rate	rs407819	A	G	0.146	0.01999	0.00348	9.32e-09	0.03014	0.03247	0.353342
Basal metabolic rate	rs4082793	C	T	0.571	0.01507	0.00248	1.27e-09	-0.01107	0.02265	0.624908
Basal metabolic rate	rs4083497	A	G	0.202	0.01728	0.00306	1.58e-08	-0.00159	0.029	0.956377
Basal metabolic rate	rs41271299	T	C	0.052	0.06801	0.00555	1.5e-34	-0.09314	0.06034	0.122691
Basal metabolic rate	rs4128460	A	G	0.791	0.02148	0.00302	1.18e-12	0.00454	0.0273	0.867994
Basal metabolic rate	rs41284816	T	G	0.02	0.1224	0.00879	4.93e-44	0.1028	0.07735	0.183831
Basal metabolic rate	rs41311445	A	C	0.903	0.03737	0.00415	2.31e-19	-0.05378	0.03833	0.160627
Basal metabolic rate	rs4143843	C	T	0.549	0.01476	0.00247	2.25e-09	-0.01116	0.0225	0.619986
Basal metabolic rate	rs41544614	C	G	0.966	0.03717	0.00677	4.01e-08	0.04652	0.06284	0.459106
Basal metabolic rate	rs42044	G	T	0.27	0.04342	0.00277	1.65e-55	-0.05121	0.02477	0.0386981
Basal metabolic rate	rs4233168	A	T	0.08	0.02831	0.00453	4.14e-10	-0.01924	0.04239	0.649903
Basal metabolic rate	rs4235012	C	T	0.568	0.0146	0.00248	3.89e-09	0.0229	0.02246	0.307946
Basal metabolic rate	rs4239060	G	A	0.815	0.02044	0.00316	1.03e-10	-0.05319	0.029	0.0666146
Basal metabolic rate	rs4240326	A	G	0.45	0.03418	0.00247	1.39e-43	0.01844	0.02241	0.410634
Basal metabolic rate	rs4243464	T	C	0.725	0.02254	0.00275	2.58e-16	-0.03171	0.02539	0.21171
Basal metabolic rate	rs4282339	G	A	0.793	0.0254	0.00303	5.69e-17	0.01884	0.02739	0.491709
Basal metabolic rate	rs4290163	T	G	0.39	0.01893	0.00252	5.52e-14	-0.05922	0.02266	0.00896887
Basal metabolic rate	rs4301837	T	C	0.503	0.01509	0.00246	8.22e-10	0.02268	0.02253	0.314071
Basal metabolic rate	rs4369056	T	C	0.125	0.02306	0.00372	5.5e-10	0.02923	0.03378	0.386888
Basal metabolic rate	rs4407366	T	C	0.615	0.01498	0.00252	2.97e-09	-0.02475	0.02292	0.280169
Basal metabolic rate	rs4428159	C	G	0.095	0.02368	0.0042	1.68e-08	0.05005	0.0453	0.269271
Basal metabolic rate	rs4447106	G	A	0.888	0.02548	0.00389	5.6e-11	-0.00808	0.0365	0.824824
Basal metabolic rate	rs4477562	T	C	0.129	0.02756	0.00367	6.05e-14	0.00624	0.03339	0.851679
Basal metabolic rate	rs4556959	A	G	0.04	0.04417	0.00629	2.25e-12	-0.02033	0.05613	0.717185
Basal metabolic rate	rs4613239	G	C	0.119	0.02171	0.0038	1.06e-08	-0.0177	0.03367	0.599094
Basal metabolic rate	rs4627713	C	T	0.028	0.04865	0.00746	7.07e-11	-0.01278	0.0713	0.857745
Basal metabolic rate	rs4635681	G	A	0.156	0.01944	0.00338	9.02e-09	0.02941	0.03077	0.339207
Basal metabolic rate	rs4650639	T	C	0.787	0.01768	0.003	3.83e-09	0.00061	0.02709	0.981963
Basal metabolic rate	rs4652839	G	C	0.674	0.0253	0.00262	4.58e-22	-0.01533	0.02367	0.517328
Basal metabolic rate	rs4660586	C	T	0.262	0.01579	0.00279	1.6e-08	0.00737	0.02517	0.769598
Basal metabolic rate	rs4680	A	G	0.517	0.01344	0.00246	4.55e-08	-0.00015	0.02281	0.994761
Basal metabolic rate	rs4693128	C	T	0.809	0.01781	0.00312	1.19e-08	0.05176	0.02908	0.0751148
Basal metabolic rate	rs4711633	C	T	0.407	0.01445	0.0025	7.64e-09	0.02068	0.02258	0.359592
Basal metabolic rate	rs4713942	A	G	0.357	0.01535	0.00256	2.16e-09	-0.01105	0.02312	0.632633
Basal metabolic rate	rs4751889	T	C	0.587	0.01765	0.00249	1.47e-12	0.03746	0.02261	0.0975312
Basal metabolic rate	rs475591	C	T	0.578	0.01695	0.00249	9.56e-12	-0.01218	0.02269	0.591307
Basal metabolic rate	rs4776970	A	T	0.643	0.01949	0.00256	2.93e-14	0.01128	0.02309	0.625235
Basal metabolic rate	rs4778918	T	C	0.577	0.01559	0.00249	3.65e-10	0.02751	0.02277	0.226934
Basal metabolic rate	rs4804090	C	T	0.612	0.02027	0.00252	9.14e-16	-0.00543	0.02669	0.838829
Basal metabolic rate	rs4819021	T	C	0.525	0.01626	0.00246	3.86e-11	0.00139	0.02294	0.951788
Basal metabolic rate	rs4857330	T	C	0.449	0.01613	0.00247	6.56e-11	0.00097	0.02255	0.96564
Basal metabolic rate	rs4864766	G	T	0.191	0.01837	0.00313	4.2e-09	0.02916	0.02805	0.298457
Basal metabolic rate	rs4865956	T	A	0.303	0.01557	0.00267	5.68e-09	0.02214	0.02451	0.366354
Basal metabolic rate	rs4868125	G	C	0.58	0.01924	0.00249	1.06e-14	0.05268	0.02383	0.0270759
Basal metabolic rate	rs4870941	G	C	0.761	0.02598	0.00288	2e-19	0.00502	0.02658	0.850144
Basal metabolic rate	rs4895917	C	T	0.678	0.01654	0.00263	3.1e-10	-0.00075	0.02409	0.975105
Basal metabolic rate	rs4917451	C	T	0.57	0.01426	0.00248	9.06e-09	-0.00449	0.02244	0.841538
Basal metabolic rate	rs4940940	G	A	0.81	0.02092	0.00313	2.37e-11	0.05126	0.0279	0.066198
Basal metabolic rate	rs4980067	C	A	0.496	0.01752	0.00246	1.01e-12	-0.03339	0.02335	0.152677
Basal metabolic rate	rs4985148	A	C	0.692	0.01731	0.00266	7.86e-11	0.00911	0.02412	0.705798
Basal metabolic rate	rs508347	T	C	0.299	0.02062	0.00268	1.52e-14	0.00398	0.02449	0.870794
Basal metabolic rate	rs509035	A	G	0.319	0.0256	0.00264	2.66e-22	0.0511	0.02408	0.0338337
Basal metabolic rate	rs520829	G	T	0.474	0.02134	0.00246	4.13e-18	-0.02296	0.02289	0.315919
Basal metabolic rate	rs543874	G	A	0.208	0.04462	0.00303	3.66e-49	-0.03465	0.02814	0.21822
Basal metabolic rate	rs55681913	C	T	0.109	0.04099	0.00395	3.01e-25	0.00206	0.03834	0.957198
Basal metabolic rate	rs55726687	A	G	0.211	0.02439	0.00301	5.43e-16	-0.02019	0.02742	0.461564
Basal metabolic rate	rs55745040	T	G	0.828	0.01781	0.00325	4.41e-08	0.00308	0.02873	0.914689
Basal metabolic rate	rs557748	A	G	0.21	0.01765	0.00302	4.83e-09	0.02346	0.02703	0.385286
Basal metabolic rate	rs557951	G	T	0.313	0.01527	0.00265	8.07e-09	0.02057	0.02376	0.386529
Basal metabolic rate	rs55831773	C	T	0.802	0.02469	0.00308	1.2e-15	0.07349	0.02932	0.0121831
Basal metabolic rate	rs560505	A	G	0.633	0.01756	0.00255	5.53e-12	0.01083	0.023	0.637815
Basal metabolic rate	rs56161855	T	A	0.132	0.02454	0.00363	1.35e-11	0.03716	0.03317	0.262601
Basal metabolic rate	rs56169492	C	T	0.758	0.01705	0.00287	2.83e-09	-0.01491	0.02587	0.564328
Basal metabolic rate	rs56238630	T	C	0.971	0.06726	0.00736	6.73e-20	0.00096	0.06721	0.988559
Basal metabolic rate	rs56277911	C	T	0.903	0.02307	0.00415	2.8e-08	-0.01767	0.0397	0.656244
Basal metabolic rate	rs56311196	C	T	0.861	0.02029	0.00355	1.1e-08	0.03074	0.03108	0.322579
Basal metabolic rate	rs57126421	A	G	0.764	0.01687	0.00289	5.69e-09	0.04057	0.02663	0.127574
Basal metabolic rate	rs57477602	A	G	0.047	0.04144	0.00583	1.2e-12	-0.03399	0.05541	0.539646
Basal metabolic rate	rs5752989	G	A	0.427	0.01625	0.00248	6.01e-11	0.0355	0.02249	0.114436
Basal metabolic rate	rs57635800	A	G	0.29	0.02187	0.00271	6.4e-16	-0.00256	0.02511	0.918777
Basal metabolic rate	rs58895838	A	G	0.76	0.01601	0.00288	2.59e-08	0.04223	0.02592	0.103285
Basal metabolic rate	rs59066169	C	T	0.921	0.0258	0.00456	1.51e-08	0.04575	0.05529	0.407991
Basal metabolic rate	rs59985551	C	T	0.776	0.02871	0.00294	1.84e-22	0.00037	0.02621	0.988619
Basal metabolic rate	rs60077625	A	G	0.316	0.02197	0.00264	9.24e-17	-0.07991	0.02403	0.00088093
Basal metabolic rate	rs602364	T	C	0.283	0.01629	0.00273	2.32e-09	-0.00954	0.02424	0.693933
Basal metabolic rate	rs6026578	C	G	0.375	0.01459	0.00254	8.85e-09	0.03416	0.02454	0.164001
Basal metabolic rate	rs6031847	T	C	0.267	0.02066	0.00278	9.65e-14	0.03011	0.02492	0.227021
Basal metabolic rate	rs6050446	G	A	0.967	0.03898	0.00686	1.32e-08	0.00894	0.06738	0.894467
Basal metabolic rate	rs607472	G	C	0.415	0.01801	0.00249	5.03e-13	0.00351	0.0227	0.877086
Basal metabolic rate	rs6088638	C	T	0.175	0.02812	0.00323	3.2e-18	-0.01582	0.03015	0.599793
Basal metabolic rate	rs6096886	A	G	0.81	0.03062	0.00313	1.4e-22	-0.03006	0.02892	0.298589
Basal metabolic rate	rs6124472	G	A	0.854	0.02484	0.00348	9.87e-13	0.01957	0.03192	0.539882
Basal metabolic rate	rs61729527	C	T	0.949	0.038	0.00558	9.39e-12	-0.05247	0.05752	0.361632
Basal metabolic rate	rs61765651	C	T	0.808	0.02346	0.00312	5.14e-14	0.0016	0.02934	0.956421
Basal metabolic rate	rs61791109	C	T	0.276	0.01605	0.00275	5.13e-09	0.01569	0.02454	0.522726
Basal metabolic rate	rs61849823	C	T	0.164	0.01833	0.00332	3.36e-08	0.01256	0.03113	0.686697
Basal metabolic rate	rs61855849	G	A	0.742	0.01938	0.00281	5.2e-12	0.00076	0.02546	0.976321
Basal metabolic rate	rs61862463	G	A	0.024	0.04528	0.0081	2.3e-08	-0.07219	0.07563	0.339789
Basal metabolic rate	rs61947194	A	G	0.233	0.01881	0.0029	9.25e-11	-0.00723	0.02717	0.790253
Basal metabolic rate	rs62070645	C	A	0.731	0.03645	0.00277	1.58e-39	0.0002	0.02522	0.993824
Basal metabolic rate	rs62075854	C	T	0.62	0.01426	0.00253	1.74e-08	0.03199	0.0229	0.162335
Basal metabolic rate	rs62076130	G	A	0.93	0.02792	0.00481	6.71e-09	0.01443	0.04604	0.753927
Basal metabolic rate	rs62106258	T	C	0.952	0.0906	0.00572	1.64e-56	0.11566	0.05843	0.0477681
Basal metabolic rate	rs62127683	T	C	0.23	0.01917	0.00292	5.04e-11	0.02182	0.02717	0.421868
Basal metabolic rate	rs62130981	C	T	0.617	0.01387	0.00253	4.07e-08	0.0335	0.02363	0.156181
Basal metabolic rate	rs62234801	C	T	0.281	0.01761	0.00273	1.16e-10	0.00133	0.02463	0.956848
Basal metabolic rate	rs62246314	A	G	0.101	0.02444	0.00407	1.96e-09	-0.00903	0.03653	0.804741
Basal metabolic rate	rs6235	G	C	0.268	0.02557	0.00277	3.06e-20	0.01116	0.02499	0.655262
Basal metabolic rate	rs62365724	C	T	0.378	0.0179	0.00253	1.63e-12	-0.01026	0.02295	0.654687
Basal metabolic rate	rs62395828	A	G	0.954	0.03569	0.00586	1.17e-09	-0.01203	0.05201	0.817035
Basal metabolic rate	rs62396185	G	C	0.744	0.03804	0.00281	1.13e-41	-0.00809	0.02504	0.746782
Basal metabolic rate	rs62442203	G	C	0.596	0.01544	0.0025	6.9e-10	-0.00676	0.02265	0.765159
Basal metabolic rate	rs62466110	T	C	0.934	0.03391	0.00494	6.91e-12	0.0107	0.05544	0.846979
Basal metabolic rate	rs62477684	C	T	0.58	0.01424	0.00249	1.05e-08	-0.04327	0.02339	0.0642872
Basal metabolic rate	rs62515433	T	A	0.222	0.03066	0.00295	3.06e-25	-0.03654	0.02779	0.188543
Basal metabolic rate	rs62621197	C	T	0.964	0.05876	0.0066	5.51e-19	-0.08546	0.06907	0.215977
Basal metabolic rate	rs62621812	A	G	0.021	0.06944	0.00854	4.38e-16	0.16344	0.07348	0.0261354
Basal metabolic rate	rs629710	C	A	0.721	0.01512	0.00274	3.36e-08	-0.00036	0.02568	0.98894
Basal metabolic rate	rs632224	A	G	0.573	0.01686	0.00248	1.12e-11	-0.00029	0.02263	0.989696
Basal metabolic rate	rs64388	C	G	0.282	0.01782	0.00273	6.65e-11	-0.03487	0.02601	0.179979
Basal metabolic rate	rs6445198	G	T	0.583	0.01577	0.00249	2.45e-10	0.02113	0.02278	0.353683
Basal metabolic rate	rs6460270	G	C	0.216	0.01796	0.00298	1.79e-09	0.01669	0.02782	0.548574
Basal metabolic rate	rs6489159	A	G	0.739	0.02718	0.0028	2.42e-22	0.01937	0.02548	0.446976
Basal metabolic rate	rs6511690	C	T	0.829	0.01826	0.00326	2.18e-08	0.01154	0.0297	0.697666
Basal metabolic rate	rs652112	C	T	0.104	0.02763	0.00402	6.38e-12	0.075	0.03623	0.0384352
Basal metabolic rate	rs6563808	T	C	0.264	0.01623	0.00279	5.64e-09	-0.00439	0.02502	0.860597
Basal metabolic rate	rs6567160	C	T	0.234	0.07059	0.0029	7.12e-131	0.05667	0.0259	0.0286322
Basal metabolic rate	rs6570509	G	T	0.715	0.02818	0.00272	4.18e-25	-0.04279	0.02463	0.0822747
Basal metabolic rate	rs6598540	A	G	0.723	0.02111	0.00275	1.52e-14	-0.0257	0.02545	0.312674
Basal metabolic rate	rs662115	T	C	0.448	0.01358	0.00247	3.9e-08	0.01185	0.0223	0.594977
Basal metabolic rate	rs6753852	G	A	0.301	0.01849	0.00268	5.08e-12	-0.04252	0.02481	0.0864964
Basal metabolic rate	rs676105	C	T	0.305	0.02113	0.00267	2.32e-15	-0.0392	0.02417	0.104865
Basal metabolic rate	rs6762578	A	G	0.778	0.0251	0.00296	2.11e-17	-0.04312	0.02776	0.120336
Basal metabolic rate	rs6762851	T	C	0.644	0.02051	0.00257	1.3e-15	-0.0289	0.02327	0.214158
Basal metabolic rate	rs67631072	C	T	0.444	0.01498	0.00247	1.38e-09	0.09762	0.02448	6.64e-05
Basal metabolic rate	rs676845	A	C	0.311	0.01531	0.00265	7.97e-09	0.0031	0.02634	0.906162
Basal metabolic rate	rs6779752	G	A	0.36	0.02293	0.00256	3.34e-19	0.02588	0.02291	0.258615
Basal metabolic rate	rs6792892	C	T	0.533	0.02437	0.00246	4.26e-23	0.06728	0.02212	0.00235324
Basal metabolic rate	rs68106312	A	G	0.097	0.03254	0.00415	4.79e-15	0.05122	0.03912	0.190437
Basal metabolic rate	rs68156080	A	G	0.727	0.01604	0.00276	5.95e-09	0.00581	0.02531	0.818521
Basal metabolic rate	rs6821305	C	A	0.397	0.01975	0.00251	3.62e-15	0.02675	0.02266	0.237777
Basal metabolic rate	rs6860245	C	G	0.248	0.02288	0.00284	8.64e-16	-0.00271	0.02596	0.916771
Basal metabolic rate	rs6867471	C	T	0.639	0.01459	0.00256	1.15e-08	-0.04689	0.0242	0.0526942
Basal metabolic rate	rs6874142	G	T	0.111	0.02975	0.0039	2.51e-14	-0.01843	0.04271	0.666154
Basal metabolic rate	rs6890684	A	G	0.479	0.01581	0.00246	1.3e-10	-0.0146	0.02318	0.528828
Basal metabolic rate	rs6899155	T	C	0.555	0.02072	0.00247	5.18e-17	0.0161	0.02257	0.475496
Basal metabolic rate	rs6902789	A	G	0.37	0.01579	0.00255	5.49e-10	0.01143	0.02321	0.622523
Basal metabolic rate	rs6918737	T	A	0.765	0.01711	0.0029	3.53e-09	0.0065	0.02644	0.805783
Basal metabolic rate	rs6927500	A	G	0.488	0.02702	0.00246	4.07e-28	-0.00408	0.02234	0.855054
Basal metabolic rate	rs6950388	A	G	0.795	0.02154	0.00304	1.47e-12	0.0313	0.03122	0.31612
Basal metabolic rate	rs6951489	A	G	0.173	0.02582	0.00325	2.01e-15	-0.01147	0.03287	0.727234
Basal metabolic rate	rs7014106	T	C	0.241	0.02154	0.00287	6.26e-14	-0.06594	0.0255	0.00971814
Basal metabolic rate	rs7017463	G	A	0.488	0.01438	0.00246	4.93e-09	0.01593	0.02243	0.477529
Basal metabolic rate	rs7032363	C	T	0.193	0.02406	0.00311	1.08e-14	0.00941	0.0282	0.738625
Basal metabolic rate	rs7033487	T	C	0.801	0.03662	0.00307	1.06e-32	-0.01322	0.02772	0.633464
Basal metabolic rate	rs703593	A	G	0.519	0.01847	0.00246	5.73e-14	-0.00669	0.02219	0.762948
Basal metabolic rate	rs704076	A	C	0.191	0.01802	0.00313	8.19e-09	-0.01431	0.02844	0.614791
Basal metabolic rate	rs705159	A	G	0.451	0.01401	0.00247	1.39e-08	-0.04299	0.02224	0.0532681
Basal metabolic rate	rs7072873	C	T	0.461	0.01785	0.00246	4.39e-13	-0.02441	0.02206	0.268536
Basal metabolic rate	rs7077783	C	T	0.856	0.02321	0.0035	3.32e-11	-0.00748	0.0324	0.817553
Basal metabolic rate	rs7129320	G	A	0.832	0.035	0.00328	1.61e-26	0.03453	0.03077	0.261869
Basal metabolic rate	rs71301804	A	C	0.096	0.02583	0.00416	5.45e-10	0.00701	0.0374	0.85126
Basal metabolic rate	rs7132908	A	G	0.384	0.02861	0.00253	9.77e-30	0.01369	0.02284	0.548849
Basal metabolic rate	rs7134283	G	A	0.716	0.01998	0.00272	2.28e-13	0.04483	0.02542	0.0778272
Basal metabolic rate	rs7138383	G	A	0.747	0.01779	0.00282	2.97e-10	-0.01406	0.02542	0.580115
Basal metabolic rate	rs71385734	T	G	0.831	0.03766	0.00327	1.3e-30	-0.05344	0.04176	0.200709
Basal metabolic rate	rs7141420	T	C	0.514	0.02063	0.00246	4.64e-17	-0.02731	0.02226	0.219951
Basal metabolic rate	rs714785	A	G	0.038	0.03592	0.00643	2.34e-08	0.08219	0.06139	0.180644
Basal metabolic rate	rs71484923	G	T	0.185	0.01787	0.00317	1.67e-08	-0.00229	0.02927	0.937577
Basal metabolic rate	rs7152091	A	C	0.428	0.01386	0.00248	2.36e-08	0.02605	0.02245	0.245971
Basal metabolic rate	rs7159668	A	G	0.284	0.01634	0.00273	2.03e-09	0.00902	0.02471	0.715027
Basal metabolic rate	rs71656155	C	T	0.31	0.01706	0.00266	1.36e-10	-0.00508	0.02448	0.835683
Basal metabolic rate	rs7173751	A	G	0.448	0.01598	0.00247	9.8e-11	-0.012	0.02255	0.594763
Basal metabolic rate	rs7184768	A	G	0.413	0.01548	0.00249	5.43e-10	0.02838	0.02273	0.211741
Basal metabolic rate	rs7208285	G	A	0.473	0.01781	0.00246	4.52e-13	0.00341	0.02227	0.878209
Basal metabolic rate	rs7216472	A	G	0.614	0.01853	0.00252	2.07e-13	-0.01481	0.02418	0.540249
Basal metabolic rate	rs7218001	A	C	0.188	0.01994	0.00314	2.24e-10	-0.08228	0.02811	0.00341541
Basal metabolic rate	rs7218014	C	T	0.197	0.01845	0.00309	2.38e-09	0.04189	0.02748	0.127499
Basal metabolic rate	rs7220854	C	T	0.65	0.01604	0.00258	4.77e-10	0.01195	0.02356	0.61188
Basal metabolic rate	rs7226064	A	G	0.571	0.01385	0.00248	2.39e-08	0.03901	0.02275	0.0864287
Basal metabolic rate	rs7230581	A	G	0.834	0.02434	0.0033	1.74e-13	-0.012	0.02989	0.687975
Basal metabolic rate	rs723149	A	G	0.436	0.01913	0.00248	1.13e-14	-0.01657	0.0228	0.467318
Basal metabolic rate	rs7235010	A	G	0.784	0.04151	0.00298	5.82e-44	-0.01227	0.0274	0.654396
Basal metabolic rate	rs724016	G	A	0.447	0.04665	0.00247	1.51e-79	0.00487	0.02253	0.828745
Basal metabolic rate	rs7248205	C	T	0.398	0.02017	0.00251	9.35e-16	0.00639	0.02312	0.782297
Basal metabolic rate	rs7261425	C	G	0.722	0.01732	0.00274	2.62e-10	-0.08398	0.02487	0.000735317
Basal metabolic rate	rs726547	G	A	0.955	0.03293	0.00593	2.78e-08	-0.00779	0.03803	0.837623
Basal metabolic rate	rs72656010	T	C	0.869	0.05269	0.00364	2.03e-47	-0.01454	0.03291	0.658599
Basal metabolic rate	rs72664840	C	T	0.822	0.02026	0.00321	2.83e-10	0.05494	0.02883	0.0566761
Basal metabolic rate	rs72675793	C	T	0.789	0.01755	0.00301	5.72e-09	-0.00538	0.02791	0.847198
Basal metabolic rate	rs72755233	G	A	0.887	0.02424	0.00388	4.23e-10	0.03119	0.0415	0.452272
Basal metabolic rate	rs72756476	T	C	0.859	0.02289	0.00353	8.51e-11	-0.01104	0.03512	0.753202
Basal metabolic rate	rs72801843	A	T	0.302	0.02413	0.00268	1.89e-19	0.01497	0.02431	0.537982
Basal metabolic rate	rs72885917	A	C	0.749	0.03353	0.00283	2.52e-32	-0.02402	0.03528	0.495857
Basal metabolic rate	rs73013411	A	C	0.131	0.02259	0.00364	5.71e-10	-0.00138	0.03326	0.966808
Basal metabolic rate	rs73052033	T	C	0.816	0.02623	0.00317	1.27e-16	0.03832	0.02945	0.193117
Basal metabolic rate	rs730536	G	C	0.29	0.01508	0.00271	2.54e-08	-0.04176	0.02498	0.0946309
Basal metabolic rate	rs7305516	A	G	0.504	0.0164	0.00246	2.51e-11	-0.00058	0.02275	0.979666
Basal metabolic rate	rs73057171	G	A	0.974	0.04244	0.00778	4.83e-08	0.06124	0.07776	0.431018
Basal metabolic rate	rs73163931	G	A	0.105	0.02297	0.004	9.73e-09	0.02179	0.03654	0.550881
Basal metabolic rate	rs73175572	G	A	0.112	0.04246	0.00389	1.09e-27	-0.00535	0.03537	0.879833
Basal metabolic rate	rs73199010	A	G	0.086	0.02809	0.00438	1.38e-10	-0.04854	0.04142	0.241248
Basal metabolic rate	rs7326480	A	G	0.181	0.01849	0.00319	6.6e-09	0.0045	0.02853	0.874606
Basal metabolic rate	rs7338963	A	G	0.799	0.02323	0.00307	3.71e-14	0.02431	0.02846	0.392944
Basal metabolic rate	rs7339203	C	T	0.301	0.01508	0.00268	1.83e-08	0.01537	0.02421	0.525615
Basal metabolic rate	rs735241	G	A	0.255	0.01825	0.00282	9.6e-11	0.02187	0.02609	0.401877
Basal metabolic rate	rs73601548	T	C	0.114	0.0217	0.00387	1.98e-08	0.01376	0.03503	0.694474
Basal metabolic rate	rs73619441	T	G	0.859	0.02527	0.00353	8.48e-13	0.05031	0.03135	0.108512
Basal metabolic rate	rs7377083	A	C	0.431	0.0148	0.00248	2.42e-09	-0.01392	0.02324	0.54942
Basal metabolic rate	rs73966422	G	C	0.122	0.02142	0.00375	1.1e-08	-0.04091	0.03373	0.225182
Basal metabolic rate	rs7396827	T	C	0.464	0.01437	0.00246	5.42e-09	0.05334	0.02221	0.0163394
Basal metabolic rate	rs74411434	T	C	0.077	0.02845	0.00461	6.55e-10	-0.08726	0.05047	0.08381
Basal metabolic rate	rs7442885	C	G	0.79	0.02599	0.00302	6.75e-18	-0.04214	0.0267	0.114561
Basal metabolic rate	rs74494415	C	T	0.96	0.04559	0.00626	3.13e-13	0.04233	0.05617	0.45112
Basal metabolic rate	rs7460093	A	G	0.536	0.01498	0.00246	1.19e-09	0.01665	0.02347	0.478218
Basal metabolic rate	rs74796687	T	C	0.976	0.04617	0.00796	6.76e-09	-0.00775	0.08645	0.928593
Basal metabolic rate	rs748457	A	G	0.411	0.0157	0.0025	3.17e-10	-0.00035	0.02358	0.988324
Basal metabolic rate	rs7498798	G	A	0.356	0.01813	0.00257	1.61e-12	0.00178	0.02508	0.943389
Basal metabolic rate	rs75406471	A	G	0.156	0.01869	0.00339	3.44e-08	-0.01349	0.03089	0.662387
Basal metabolic rate	rs755481	G	T	0.466	0.01446	0.00246	4.27e-09	0.04976	0.0225	0.0269584
Basal metabolic rate	rs75571707	A	T	0.052	0.03265	0.00556	4.24e-09	0.07297	0.05061	0.14939
Basal metabolic rate	rs7559547	T	C	0.826	0.05332	0.00324	6.86e-61	-0.01284	0.02897	0.657588
Basal metabolic rate	rs757558	G	T	0.845	0.02734	0.00339	7.58e-16	0.02526	0.03216	0.432283
Basal metabolic rate	rs757608	A	G	0.33	0.02285	0.00261	2.16e-18	0.02455	0.02364	0.29922
Basal metabolic rate	rs758142	G	A	0.488	0.01415	0.00246	8.53e-09	0.04381	0.02249	0.0513624
Basal metabolic rate	rs76098726	C	T	0.079	0.03272	0.00454	5.86e-13	0.06005	0.04432	0.175489
Basal metabolic rate	rs76193355	T	G	0.071	0.02718	0.0048	1.47e-08	0.11163	0.04869	0.021871
Basal metabolic rate	rs7620978	T	C	0.266	0.01672	0.00278	1.82e-09	-0.0624	0.02638	0.017989
Basal metabolic rate	rs76364830	G	A	0.937	0.03281	0.00507	9.34e-11	-0.04405	0.05003	0.378591
Basal metabolic rate	rs76513770	T	C	0.871	0.02742	0.00366	7.26e-14	-0.00409	0.03477	0.906303
Basal metabolic rate	rs76520574	C	T	0.959	0.03579	0.00622	8.67e-09	-0.03222	0.06035	0.593351
Basal metabolic rate	rs765875	C	T	0.512	0.01607	0.00246	6.26e-11	0.01434	0.02216	0.517676
Basal metabolic rate	rs76798800	T	G	0.267	0.03448	0.00278	2.14e-35	-0.05434	0.03407	0.110781
Basal metabolic rate	rs768023	A	G	0.629	0.03066	0.00254	1.69e-33	0.01768	0.02292	0.440598
Basal metabolic rate	rs76895963	G	T	0.019	0.14911	0.00893	1.45e-62	-0.06272	0.08473	0.459159
Basal metabolic rate	rs76929617	A	G	0.961	0.05655	0.00636	5.77e-19	-0.06648	0.07794	0.393641
Basal metabolic rate	rs7702240	G	A	0.769	0.01675	0.00291	9.13e-09	-0.0151	0.02684	0.573763
Basal metabolic rate	rs77234976	G	C	0.146	0.02266	0.00348	7.84e-11	0.03227	0.03118	0.300711
Basal metabolic rate	rs7730885	G	A	0.371	0.02402	0.00254	3.41e-21	0.00345	0.02333	0.882532
Basal metabolic rate	rs7731023	G	A	0.576	0.01374	0.00249	3.25e-08	-0.01842	0.02301	0.423409
Basal metabolic rate	rs77336558	C	T	0.889	0.02631	0.00391	1.79e-11	-0.03218	0.03611	0.372834
Basal metabolic rate	rs7740107	T	A	0.264	0.04383	0.00278	8.24e-56	-0.03125	0.02556	0.221471
Basal metabolic rate	rs7754048	A	G	0.554	0.01741	0.00247	1.86e-12	0.05198	0.02887	0.0718301
Basal metabolic rate	rs7781964	A	G	0.184	0.019	0.00317	1.99e-09	0.03161	0.02764	0.252792
Basal metabolic rate	rs77927866	A	G	0.314	0.01628	0.00265	7.9e-10	-0.0425	0.02542	0.0945544
Basal metabolic rate	rs77929895	T	C	0.912	0.0252	0.00433	5.93e-09	-0.01994	0.03781	0.598011
Basal metabolic rate	rs779933	G	A	0.567	0.01357	0.00248	4.4e-08	-0.03608	0.02248	0.108537
Basal metabolic rate	rs7815955	A	T	0.798	0.02566	0.00306	4.68e-17	0.05547	0.02818	0.0490772
Basal metabolic rate	rs78378222	G	T	0.013	0.13116	0.01102	1.21e-32	1.01436	0.08749	4.42e-31
Basal metabolic rate	rs78414776	C	T	0.988	0.07135	0.01148	5.21e-10	-0.07329	0.12118	0.545301
Basal metabolic rate	rs7845090	G	A	0.289	0.01973	0.00271	3.32e-13	-0.02665	0.02464	0.279381
Basal metabolic rate	rs78470967	A	T	0.043	0.03714	0.00607	9.44e-10	0.12034	0.06074	0.0475877
Basal metabolic rate	rs78500700	A	T	0.043	0.03379	0.00608	2.67e-08	0.00217	0.06121	0.971717
Basal metabolic rate	rs7858917	A	T	0.297	0.01799	0.00269	2.23e-11	0.01565	0.02419	0.517553
Basal metabolic rate	rs78812993	G	C	0.948	0.03197	0.00552	6.97e-09	-0.00591	0.05528	0.914846
Basal metabolic rate	rs78818722	T	C	0.067	0.03515	0.0049	7.43e-13	0.05373	0.05241	0.305257
Basal metabolic rate	rs78855927	T	C	0.053	0.03054	0.0055	2.74e-08	-0.08228	0.05131	0.108826
Basal metabolic rate	rs78924007	G	C	0.082	0.02492	0.00448	2.56e-08	-0.03079	0.0436	0.480089
Basal metabolic rate	rs7902690	G	A	0.138	0.01951	0.00356	4.33e-08	0.01775	0.03207	0.580005
Basal metabolic rate	rs7930275	T	C	0.221	0.01668	0.00296	1.74e-08	0.06466	0.02776	0.0198631
Basal metabolic rate	rs79451365	C	T	0.014	0.06106	0.01039	4.18e-09	-0.10379	0.09994	0.299047
Basal metabolic rate	rs7948120	C	T	0.741	0.01613	0.0028	8.77e-09	0.02949	0.026	0.25672
Basal metabolic rate	rs7952436	C	T	0.917	0.05124	0.00445	1.03e-30	-0.09726	0.04853	0.0450514
Basal metabolic rate	rs7962636	T	C	0.352	0.01608	0.00257	4.06e-10	-0.03026	0.02359	0.199576
Basal metabolic rate	rs7977788	A	G	0.225	0.03948	0.00294	4.74e-41	0.00161	0.02668	0.952022
Basal metabolic rate	rs79780963	T	C	0.076	0.02997	0.00463	9.7e-11	-0.03465	0.03373	0.304243
Basal metabolic rate	rs79883557	C	T	0.919	0.02539	0.0045	1.69e-08	0.00148	0.04052	0.970944
Basal metabolic rate	rs7994814	T	C	0.421	0.01551	0.00249	4.6e-10	0.01618	0.02618	0.536546
Basal metabolic rate	rs8007058	A	G	0.225	0.01625	0.00294	3.32e-08	0.02037	0.02623	0.437371
Basal metabolic rate	rs8019890	A	C	0.53	0.01524	0.00246	5.9e-10	0.00284	0.0229	0.901368
Basal metabolic rate	rs8033416	A	G	0.238	0.01588	0.00289	3.74e-08	0.00733	0.02711	0.786772
Basal metabolic rate	rs8035410	C	G	0.832	0.01924	0.00329	4.73e-09	0.01379	0.03233	0.669777
Basal metabolic rate	rs8059189	G	A	0.599	0.01493	0.00251	2.56e-09	-0.00625	0.02305	0.786216
Basal metabolic rate	rs8067165	G	C	0.605	0.01499	0.00251	2.47e-09	0.02356	0.02337	0.313388
Basal metabolic rate	rs808982	G	T	0.757	0.01608	0.00286	1.98e-08	0.02726	0.02618	0.297757
Basal metabolic rate	rs8091287	T	C	0.768	0.01606	0.00291	3.37e-08	0.00477	0.03137	0.879106
Basal metabolic rate	rs8101959	T	C	0.538	0.01353	0.00246	4.04e-08	-0.01817	0.02239	0.417159
Basal metabolic rate	rs8132491	G	A	0.688	0.01556	0.00265	4.35e-09	-0.0163	0.0255	0.522712
Basal metabolic rate	rs815335	T	C	0.371	0.01599	0.00254	3.27e-10	0.02593	0.02332	0.266137
Basal metabolic rate	rs817300	G	A	0.925	0.03888	0.00466	7.3e-17	0.00217	0.04507	0.961587
Basal metabolic rate	rs817566	T	C	0.415	0.01538	0.00249	6.96e-10	-0.01004	0.02248	0.655089
Basal metabolic rate	rs822549	C	T	0.269	0.0179	0.00277	1.07e-10	-0.03388	0.02547	0.183505
Basal metabolic rate	rs836519	T	C	0.196	0.01988	0.00309	1.33e-10	0.03183	0.02758	0.248501
Basal metabolic rate	rs847151	A	G	0.344	0.01475	0.00259	1.17e-08	-0.01937	0.02396	0.418921
Basal metabolic rate	rs861491	T	C	0.661	0.01732	0.00259	2.49e-11	-0.01825	0.0237	0.441062
Basal metabolic rate	rs868554	G	C	0.24	0.02116	0.00287	1.84e-13	0.01657	0.02625	0.527935
Basal metabolic rate	rs876531	C	T	0.544	0.01626	0.00247	4.29e-11	0.01875	0.02567	0.464966
Basal metabolic rate	rs9266225	T	C	0.696	0.0231	0.00267	5.11e-18	0.03866	0.02929	0.186794
Basal metabolic rate	rs926779	A	G	0.274	0.01512	0.00276	4.1e-08	-0.00149	0.02467	0.951938
Basal metabolic rate	rs9295	A	G	0.295	0.01821	0.00269	1.39e-11	-0.00548	0.02455	0.823462
Basal metabolic rate	rs9302428	G	C	0.637	0.0177	0.00255	4.19e-12	0.03059	0.02282	0.180125
Basal metabolic rate	rs9321191	T	C	0.802	0.01691	0.00308	4.16e-08	0.02836	0.0278	0.307559
Basal metabolic rate	rs9327336	C	T	0.345	0.01612	0.00258	4.45e-10	-0.00632	0.0236	0.788907
Basal metabolic rate	rs9328930	T	C	0.374	0.0158	0.00254	4.79e-10	0.09341	0.02293	4.62e-05
Basal metabolic rate	rs9341808	C	A	0.52	0.01896	0.00246	1.27e-14	-0.01042	0.02219	0.638852
Basal metabolic rate	rs9357471	T	C	0.38	0.01456	0.00253	8.79e-09	-0.03128	0.02304	0.174499
Basal metabolic rate	rs9362662	A	G	0.476	0.01504	0.00246	9.62e-10	0.00221	0.02241	0.921292
Basal metabolic rate	rs937482	A	G	0.532	0.01687	0.00246	7.29e-12	-0.05775	0.02234	0.00974114
Basal metabolic rate	rs9379084	G	A	0.883	0.02136	0.00382	2.24e-08	0.01943	0.03592	0.588634
Basal metabolic rate	rs9388490	T	C	0.437	0.0322	0.00248	1.17e-38	0.00712	0.02282	0.755211
Basal metabolic rate	rs9392371	T	C	0.202	0.01983	0.00306	9.2e-11	0.01419	0.0273	0.603243
Basal metabolic rate	rs9397403	T	C	0.334	0.01603	0.00261	7.6e-10	0.00088	0.02352	0.970226
Basal metabolic rate	rs946197	C	G	0.229	0.02364	0.00293	6.39e-16	-0.0026	0.02616	0.920883
Basal metabolic rate	rs9496567	A	G	0.242	0.01585	0.00287	3.2e-08	0.03027	0.02728	0.267235
Basal metabolic rate	rs9512696	G	A	0.662	0.01593	0.0026	8.54e-10	-0.00023	0.02353	0.992114
Basal metabolic rate	rs951366	C	T	0.396	0.02135	0.00251	1.9e-17	-0.00717	0.02292	0.754481
Basal metabolic rate	rs9525588	G	A	0.589	0.01605	0.0025	1.28e-10	0.00243	0.02257	0.914395
Basal metabolic rate	rs9532583	T	G	0.712	0.01716	0.00271	2.55e-10	0.0182	0.0246	0.45945
Basal metabolic rate	rs9540493	A	G	0.456	0.01401	0.00247	1.36e-08	-0.00454	0.02311	0.844304
Basal metabolic rate	rs9562770	C	G	0.384	0.01409	0.00253	2.45e-08	-0.02636	0.02299	0.25149
Basal metabolic rate	rs968821	G	C	0.664	0.01746	0.0026	1.9e-11	-0.02044	0.02368	0.388222
Basal metabolic rate	rs9748337	A	G	0.249	0.01551	0.00284	4.77e-08	0.03253	0.02505	0.194094
Basal metabolic rate	rs9788550	G	C	0.752	0.01876	0.00285	4.39e-11	-0.01592	0.02582	0.537612
Basal metabolic rate	rs981002	T	A	0.733	0.01596	0.00278	9.12e-09	0.01307	0.02541	0.606901
Basal metabolic rate	rs9813198	G	A	0.493	0.01651	0.00246	1.85e-11	0.01842	0.02269	0.41683
Basal metabolic rate	rs9827823	T	C	0.848	0.01979	0.00342	7.48e-09	-0.03924	0.03169	0.215636
Basal metabolic rate	rs9858533	A	G	0.443	0.01424	0.00247	8.58e-09	0.01066	0.02251	0.635844
Basal metabolic rate	rs9861443	C	A	0.714	0.01959	0.00272	5.68e-13	0.07867	0.02623	0.0027106
Basal metabolic rate	rs9888189	T	C	0.145	0.02399	0.00349	6.2e-12	0.03832	0.03245	0.237768
Basal metabolic rate	rs992105	A	C	0.837	0.01842	0.00333	3.15e-08	-0.03456	0.03025	0.253342
Basal metabolic rate	rs9921107	T	G	0.273	0.01699	0.00276	7.15e-10	-0.01857	0.02483	0.45454
Basal metabolic rate	rs9929715	G	C	0.602	0.0153	0.00251	1.09e-09	-0.01805	0.02476	0.466024
Basal metabolic rate	rs9931967	T	G	0.502	0.01504	0.00246	9.29e-10	-0.00835	0.02374	0.725218
Basal metabolic rate	rs9948863	G	A	0.528	0.01461	0.00246	2.89e-09	0.0103	0.02262	0.648976
Basal metabolic rate	rs9960148	G	T	0.607	0.01396	0.00251	2.86e-08	0.0005	0.02296	0.9825
Basal metabolic rate	rs9985795	T	C	0.519	0.0145	0.00246	3.69e-09	0.00065	0.02213	0.976404
Beta-hydroxyisovalerate	rs10945649	A	T	0.129	0.14971	0.02542	4.29e-09	0.02659	0.03205	0.406789
Birth weight	rs1015521	T	G	0.327	0.02513	0.00343	2.34e-13	0.00428	0.0233	0.854252
Birth weight	rs10440833	T	A	0.737	0.03508	0.00365	7.92e-22	0.06354	0.02493	0.0108249
Birth weight	rs10505073	C	G	0.18	0.02714	0.00419	9.33e-11	0.03117	0.02896	0.281733
Birth weight	rs1056204	C	A	0.305	0.03074	0.00349	1.44e-18	0.04762	0.02408	0.0479331
Birth weight	rs1056567	G	A	0.678	0.02037	0.00344	3.38e-09	0.01373	0.02415	0.569679
Birth weight	rs10823318	T	A	0.69	0.03034	0.00348	2.88e-18	0.01509	0.02383	0.52645
Birth weight	rs10883846	C	T	0.604	0.02623	0.00329	1.58e-15	-0.03759	0.02289	0.10057
Birth weight	rs10985827	G	T	0.139	0.03284	0.00466	1.79e-12	0.0464	0.0335	0.166022
Birth weight	rs11042596	T	G	0.336	0.02492	0.00341	2.65e-13	-0.03069	0.02406	0.202166
Birth weight	rs11176006	A	G	0.283	0.02259	0.00357	2.54e-10	-0.01804	0.02521	0.474261
Birth weight	rs11187143	A	G	0.38	0.02382	0.00332	6.68e-13	-0.012	0.02316	0.604174
Birth weight	rs11187838	A	G	0.432	0.02136	0.00325	4.85e-11	-0.01676	0.02241	0.454511
Birth weight	rs11225170	C	T	0.361	0.01969	0.00335	4.12e-09	-0.01099	0.02337	0.638115
Birth weight	rs116707877	C	T	0.981	0.06944	0.01166	2.6e-09	-0.08504	0.09226	0.356615
Birth weight	rs11698914	C	G	0.226	0.03035	0.00384	2.92e-15	-0.01568	0.02676	0.557912
Birth weight	rs11708067	G	A	0.246	0.03792	0.00373	3.27e-24	-0.01404	0.02702	0.603206
Birth weight	rs12205495	A	T	0.218	0.0295	0.0039	3.71e-14	0.00902	0.02718	0.740054
Birth weight	rs12206634	A	G	0.122	0.04002	0.00492	4.22e-16	0.02564	0.03372	0.44707
Birth weight	rs12534093	T	A	0.756	0.03423	0.00374	6.35e-20	-0.04627	0.02636	0.0791717
Birth weight	rs12679821	T	C	0.481	0.01886	0.00322	4.8e-09	-0.04081	0.02219	0.0659436
Birth weight	rs12713004	G	A	0.726	0.02337	0.00361	9.24e-11	0.03653	0.02517	0.146742
Birth weight	rs12889267	A	G	0.831	0.02724	0.0043	2.31e-10	-0.02012	0.03035	0.507386
Birth weight	rs13322435	A	G	0.598	0.04689	0.00328	2.6e-46	-0.0273	0.02282	0.231563
Birth weight	rs1374205	C	T	0.7	0.04315	0.00351	1.04e-34	0.00919	0.02508	0.713992
Birth weight	rs149600208	T	C	0.017	0.08784	0.01235	1.12e-12	-0.10861	0.10511	0.301478
Birth weight	rs150138294	A	G	0.038	0.06912	0.00839	1.78e-16	0.04264	0.05471	0.435724
Birth weight	rs1801253	C	G	0.738	0.02889	0.00366	2.85e-15	0.01446	0.02525	0.566745
Birth weight	rs2071382	C	T	0.526	0.01782	0.00322	3.21e-08	-0.01248	0.02964	0.673688
Birth weight	rs2163167	T	C	0.441	0.01806	0.00324	2.52e-08	0.01094	0.02243	0.625857
Birth weight	rs222852	A	G	0.569	0.03515	0.00325	2.82e-27	-0.01698	0.02258	0.452198
Birth weight	rs2296528	C	G	0.631	0.01986	0.00333	2.6e-09	-0.00087	0.03036	0.977014
Birth weight	rs2344500	G	A	0.511	0.0222	0.00322	5.36e-12	-0.00958	0.02241	0.669058
Birth weight	rs2423514	G	A	0.463	0.01982	0.00323	8.18e-10	-0.00204	0.02242	0.927624
Birth weight	rs258781	G	A	0.81	0.02295	0.0041	2.18e-08	-0.00474	0.02898	0.870183
Birth weight	rs2608029	G	C	0.333	0.01911	0.00342	2.22e-08	0.01864	0.02342	0.42608
Birth weight	rs2645715	G	A	0.552	0.01849	0.00324	1.1e-08	0.0008	0.0224	0.971445
Birth weight	rs2647873	A	G	0.519	0.01894	0.00322	4.08e-09	-0.00185	0.0223	0.93401
Birth weight	rs28366133	C	T	0.634	0.01827	0.00334	4.45e-08	0.00877	0.02317	0.705125
Birth weight	rs28378473	T	C	0.265	0.03061	0.00364	4.55e-17	-0.04251	0.02745	0.121428
Birth weight	rs28457693	G	A	0.107	0.04442	0.0052	1.37e-17	0.09655	0.03665	0.00843136
Birth weight	rs28477757	A	G	0.096	0.03196	0.00546	4.95e-09	0.03896	0.04081	0.339727
Birth weight	rs2901307	T	C	0.469	0.01987	0.00322	7.26e-10	0.0239	0.02233	0.284481
Birth weight	rs3184504	C	T	0.518	0.03031	0.00322	4.82e-21	0.03074	0.02217	0.165573
Birth weight	rs339969	A	C	0.615	0.01904	0.00331	8.54e-09	0.03014	0.02284	0.187049
Birth weight	rs34712412	A	G	0.492	0.01856	0.00322	8.08e-09	0.02253	0.0227	0.320897
Birth weight	rs34844754	A	G	0.699	0.02099	0.00351	2.18e-09	-0.02062	0.0244	0.397973
Birth weight	rs35502362	T	C	0.346	0.01867	0.00338	3.39e-08	0.04077	0.0235	0.0827617
Birth weight	rs36101267	A	G	0.249	0.02116	0.00372	1.33e-08	-0.00679	0.02628	0.796019
Birth weight	rs36112366	T	G	0.891	0.02858	0.00515	2.96e-08	-0.01584	0.03556	0.655961
Birth weight	rs3810232	A	C	0.593	0.01788	0.00328	4.78e-08	-0.01117	0.02309	0.628766
Birth weight	rs4078443	C	T	0.746	0.02213	0.0037	2.18e-09	0.02733	0.02888	0.343894
Birth weight	rs41311445	A	C	0.903	0.03442	0.00544	2.51e-10	-0.05378	0.03833	0.160627
Birth weight	rs4144829	C	T	0.262	0.03176	0.00366	4.09e-18	0.0442	0.02548	0.0827572
Birth weight	rs4350272	A	G	0.27	0.02197	0.00363	1.38e-09	-0.01074	0.02531	0.6714
Birth weight	rs45560031	G	C	0.943	0.04743	0.00692	7.21e-12	-0.00226	0.04909	0.963245
Birth weight	rs4681161	T	C	0.44	0.02018	0.00324	4.79e-10	-0.00309	0.02246	0.89059
Birth weight	rs4870941	G	C	0.761	0.02621	0.00377	3.85e-12	0.00502	0.02658	0.850144
Birth weight	rs4958244	G	A	0.58	0.02031	0.00326	4.66e-10	-0.04227	0.02911	0.146432
Birth weight	rs5030317	C	G	0.733	0.0211	0.00364	6.57e-09	0.00609	0.02533	0.810108
Birth weight	rs515071	G	A	0.763	0.02285	0.00378	1.52e-09	0.03018	0.02605	0.246618
Birth weight	rs55958435	A	G	0.749	0.02987	0.00371	8.3e-16	-0.00772	0.0285	0.786587
Birth weight	rs56356159	C	T	0.07	0.03909	0.00629	5.26e-10	-0.01063	0.04552	0.815403
Birth weight	rs5762980	A	G	0.349	0.01944	0.00338	8.51e-09	-0.00774	0.02328	0.739561
Birth weight	rs577044	T	G	0.716	0.01964	0.00357	3.79e-08	0.02466	0.02427	0.309736
Birth weight	rs6029174	G	T	0.384	0.02444	0.00331	1.49e-13	0.02945	0.02323	0.204852
Birth weight	rs6467157	T	C	0.705	0.02212	0.00353	3.6e-10	-0.05015	0.02475	0.042705
Birth weight	rs6570509	G	T	0.715	0.02427	0.00357	1e-11	-0.04279	0.02463	0.0822747
Birth weight	rs667515	G	C	0.614	0.01827	0.00331	3.25e-08	-0.03117	0.02393	0.192787
Birth weight	rs6845999	T	C	0.427	0.02642	0.00325	4.57e-16	0.00512	0.02238	0.819158
Birth weight	rs6930558	T	G	0.744	0.02735	0.00369	1.22e-13	0.03101	0.02562	0.226123
Birth weight	rs6971880	T	A	0.935	0.04126	0.00655	2.91e-10	-0.14949	0.05311	0.00488361
Birth weight	rs7104332	A	C	0.265	0.02325	0.00365	1.82e-10	-0.01905	0.02549	0.454899
Birth weight	rs71585962	A	G	0.361	0.01914	0.00335	1.11e-08	-0.0262	0.02296	0.253681
Birth weight	rs7223535	G	A	0.73	0.0217	0.00362	2.12e-09	0.00125	0.02511	0.960277
Birth weight	rs72698731	T	C	0.873	0.03027	0.00483	3.82e-10	0.01935	0.03441	0.573882
Birth weight	rs7285579	C	T	0.702	0.02379	0.00352	1.37e-11	-0.02786	0.02613	0.286313
Birth weight	rs7306710	T	C	0.482	0.04143	0.00322	6.92e-38	-0.01801	0.02275	0.428377
Birth weight	rs7336104	C	T	0.822	0.02334	0.0042	2.85e-08	0.03302	0.02899	0.254808
Birth weight	rs7402983	A	C	0.399	0.02441	0.00329	1.12e-13	-0.03216	0.03003	0.284167
Birth weight	rs75104038	A	G	0.061	0.05165	0.00672	1.51e-14	0.06885	0.04869	0.157332
Birth weight	rs76895963	G	T	0.019	0.09504	0.0117	4.61e-16	-0.06272	0.08473	0.459159
Birth weight	rs7722058	T	C	0.842	0.03071	0.00442	3.57e-12	-0.00289	0.03107	0.925764
Birth weight	rs7744700	T	A	0.708	0.02971	0.00354	4.78e-17	-0.01028	0.02621	0.694906
Birth weight	rs7772579	A	C	0.721	0.0294	0.00359	2.55e-16	-0.00852	0.02499	0.733088
Birth weight	rs77994518	A	G	0.127	0.02643	0.00483	4.4e-08	-0.05725	0.03311	0.0837329
Birth weight	rs78378222	G	T	0.013	0.08041	0.01444	2.58e-08	1.01436	0.08749	4.42e-31
Birth weight	rs7854962	C	G	0.786	0.0239	0.00392	1.14e-09	0.01232	0.02801	0.660123
Birth weight	rs79780963	T	C	0.076	0.03734	0.00607	7.48e-10	-0.03465	0.03373	0.304243
Birth weight	rs798548	T	C	0.699	0.02605	0.00351	1.12e-13	0.02715	0.02447	0.267034
Birth weight	rs8069093	T	C	0.412	0.02345	0.00327	7.33e-13	-0.03123	0.02262	0.167486
Birth weight	rs9379832	A	G	0.746	0.02211	0.0037	2.2e-09	0.00267	0.02486	0.914527
Birth weight	rs9483085	T	C	0.254	0.02049	0.0037	3e-08	-0.01464	0.02618	0.575989
Birth weight	rs9669403	A	G	0.402	0.01898	0.00328	7.36e-09	-0.02381	0.02318	0.304504
Birth weight	rs9827156	G	A	0.739	0.02077	0.00366	1.46e-08	0.01302	0.02526	0.606141
Birth weight of first child	rs1015521	T	G	0.327	0.03243	0.00395	2.19e-16	0.00428	0.0233	0.854252
Birth weight of first child	rs10762265	C	T	0.608	0.02452	0.0038	1.06e-10	-0.01426	0.02282	0.532032
Birth weight of first child	rs10830963	G	C	0.275	0.03844	0.00415	1.97e-20	-0.00704	0.02546	0.782105
Birth weight of first child	rs10843815	T	C	0.252	0.02388	0.00427	2.25e-08	-0.00053	0.02574	0.983457
Birth weight of first child	rs11641308	T	C	0.347	0.02171	0.00389	2.45e-08	-0.03271	0.02457	0.182994
Birth weight of first child	rs116786669	C	T	0.041	0.05691	0.00934	1.13e-09	-0.1149	0.05736	0.0451819
Birth weight of first child	rs12205495	A	T	0.218	0.03521	0.00449	4.24e-15	0.00902	0.02718	0.740054
Birth weight of first child	rs12909648	G	A	0.521	0.02631	0.00371	1.32e-12	0.00265	0.02219	0.904984
Birth weight of first child	rs1374204	T	C	0.7	0.03102	0.00404	1.71e-14	0.01227	0.02502	0.623969
Birth weight of first child	rs151240644	C	A	0.916	0.03793	0.0067	1.49e-08	-0.04516	0.04494	0.314939
Birth weight of first child	rs16939343	C	T	0.158	0.03109	0.00508	9.27e-10	-0.00171	0.02995	0.95437
Birth weight of first child	rs17033114	T	C	0.94	0.04469	0.0078	9.85e-09	0.04968	0.05249	0.343969
Birth weight of first child	rs17097560	C	G	0.34	0.02682	0.00391	7.07e-12	-0.01257	0.02373	0.596405
Birth weight of first child	rs17367504	G	A	0.163	0.03351	0.00502	2.38e-11	-0.05558	0.03083	0.0714357
Birth weight of first child	rs17666239	A	T	0.067	0.05413	0.00744	3.35e-13	0.02229	0.04332	0.606799
Birth weight of first child	rs2061456	A	C	0.26	0.02315	0.00422	4.22e-08	0.04419	0.02551	0.0831823
Birth weight of first child	rs2131354	A	G	0.527	0.02477	0.00371	2.51e-11	0.0054	0.02252	0.810619
Birth weight of first child	rs2168101	C	A	0.689	0.02628	0.004	5.2e-11	0.02693	0.02683	0.315536
Birth weight of first child	rs2647873	A	G	0.519	0.0254	0.00371	7.45e-12	-0.00185	0.0223	0.93401
Birth weight of first child	rs2795306	A	G	0.439	0.02076	0.00373	2.72e-08	0.01032	0.02269	0.649179
Birth weight of first child	rs2918301	C	T	0.847	0.04377	0.00515	2e-17	0.07248	0.03095	0.0191887
Birth weight of first child	rs2964484	A	G	0.736	0.04866	0.0042	5.51e-31	0.01088	0.02555	0.670322
Birth weight of first child	rs2971669	T	C	0.217	0.02532	0.00449	1.76e-08	0.022	0.02729	0.420287
Birth weight of first child	rs34295062	T	C	0.487	0.02131	0.00371	9.11e-09	0.00862	0.02238	0.700076
Birth weight of first child	rs34417222	T	C	0.31	0.02253	0.00401	1.86e-08	-0.01645	0.02421	0.496919
Birth weight of first child	rs34471628	A	G	0.96	0.05791	0.00947	9.59e-10	-0.08826	0.05888	0.133877
Birth weight of first child	rs34573359	C	T	0.845	0.03877	0.00512	3.52e-14	0.01768	0.03018	0.557919
Birth weight of first child	rs3918226	C	T	0.918	0.03837	0.00677	1.45e-08	0.03031	0.04234	0.474043
Birth weight of first child	rs45446698	G	T	0.043	0.06694	0.00916	2.67e-13	0.02406	0.06119	0.69413
Birth weight of first child	rs4559047	T	C	0.582	0.0244	0.00376	8.29e-11	-0.04318	0.02918	0.138873
Birth weight of first child	rs4677883	C	A	0.814	0.03359	0.00477	1.86e-12	0.00733	0.02943	0.803329
Birth weight of first child	rs4894405	C	T	0.71	0.02243	0.00408	3.97e-08	0.01959	0.02457	0.425424
Birth weight of first child	rs5030320	T	C	0.702	0.02313	0.00405	1.13e-08	0.03035	0.02444	0.214332
Birth weight of first child	rs597808	G	A	0.517	0.03483	0.00371	5.79e-21	0.03037	0.02267	0.180446
Birth weight of first child	rs62066209	C	T	0.617	0.02634	0.00381	4.83e-12	-0.02065	0.02304	0.370188
Birth weight of first child	rs62562578	C	T	0.299	0.02225	0.00405	3.87e-08	0.01591	0.02452	0.516297
Birth weight of first child	rs6911024	T	C	0.911	0.04099	0.0065	2.92e-10	-0.00368	0.03425	0.914376
Birth weight of first child	rs7177338	A	G	0.525	0.0267	0.00371	6.22e-13	-0.00906	0.02973	0.760509
Birth weight of first child	rs72760655	C	A	0.677	0.03235	0.00396	3.28e-16	-0.01587	0.02471	0.520629
Birth weight of first child	rs75104038	A	G	0.061	0.0566	0.00774	2.59e-13	0.06885	0.04869	0.157332
Birth weight of first child	rs7854962	C	G	0.786	0.02572	0.00452	1.27e-08	0.01232	0.02801	0.660123
Birth weight of first child	rs7970350	C	T	0.508	0.02764	0.00371	8.87e-14	-0.01434	0.02246	0.523175
Birth weight of first child	rs9379084	G	A	0.883	0.03825	0.00576	3.18e-11	0.01943	0.03592	0.588634
Birth weight of first child	rs9855294	T	G	0.236	0.02434	0.00436	2.42e-08	-0.0175	0.0265	0.509071
Birth weight of first child	rs9856468	T	C	0.584	0.03642	0.00376	3.46e-22	-0.01006	0.02267	0.65718
Blood 1,5-anhydroglucitol (1,5-AG)	rs3800993	T	C	0.17	0.175	0.02195	1.53e-15	0.00749	0.03148	0.812004
Blood 1,5-anhydroglucitol (1,5-AG)	rs6736412	G	A	0.959	0.22853	0.04155	3.03e-08	0.07309	0.05069	0.149337
Blood 1,5-anhydroglucitol (1,5-AG)	rs7589832	A	C	0.834	0.18532	0.02211	1.05e-16	0.01441	0.0275	0.600303
Blood 1,5-anhydroglucitol (1,5-AG)	rs9756306	G	A	0.667	0.1025	0.01752	3.64e-09	-0.01674	0.02384	0.482454
Blood 10-undecenoate (11:1n1)	rs6077678	G	A	0.152	0.12742	0.02291	3.38e-08	-0.01416	0.0369	0.701192
Blood 10-undecenoate (11:1n1)	rs9333029	G	A	0.133	0.39431	0.02383	1.52e-61	0.00542	0.03332	0.870877
Blood 12-hydroxyeicosatetraenoate (12-HETE)	rs2271316	C	G	0.382	0.27448	0.02738	1.79e-23	0.03401	0.02331	0.144595
Blood 1-linoleoylglycerol (1-monolinolein)	rs11825181	A	G	0.077	0.3352	0.05021	2.93e-11	0.00163	0.04409	0.970527
Blood 1-palmitoylglycerophosphoethanolamine	rs10468017	T	C	0.288	0.12603	0.0182	3.33e-12	0.05381	0.02464	0.028977
Blood 1-palmitoylglycerophosphoethanolamine	rs2070895	A	G	0.208	0.17699	0.02026	1.36e-18	-0.02562	0.02711	0.344672
Blood 2-aminobutyrate	rs10022462	C	T	0.548	0.1073	0.01651	4.55e-11	-0.00107	0.02242	0.961899
Blood 2-aminobutyrate	rs10211524	A	G	0.419	0.13661	0.01662	5.59e-16	-0.02209	0.02366	0.350452
Blood 2-aminooctanoic acid	rs1165209	G	A	0.447	0.10543	0.01679	5.13e-10	-0.00036	0.02228	0.987264
Blood 2-aminooctanoic acid	rs13538	A	G	0.783	0.52142	0.01934	7.89e-157	-0.00839	0.02709	0.756883
Blood 2-aminooctanoic acid	rs1466245	T	C	0.051	0.22524	0.03793	2.78e-09	0.0488	0.05	0.329142
Blood 2-hydroxyisobutyrate	rs11160112	C	T	0.287	0.11135	0.01983	2.34e-08	0.01152	0.02433	0.635792
Blood 2-hydroxyisobutyrate	rs11635023	G	A	0.492	0.09744	0.01795	4.25e-08	-0.00676	0.02288	0.767719
Blood 2-hydroxyisobutyrate	rs493519	C	T	0.875	0.23587	0.02701	1.32e-18	-0.03775	0.03284	0.250343
Blood 3-methyl-2-oxovalerate	rs11084396	C	T	0.456	0.10438	0.01898	3.8e-08	0.02552	0.02247	0.256074
Blood 3-methyl-2-oxovalerate	rs1260326	T	C	0.406	0.09869	0.01678	4.57e-09	-0.06818	0.02282	0.00281192
Blood 3-methyl-2-oxovalerate	rs1440581	C	T	0.541	0.13586	0.0165	1.21e-16	0.01679	0.0223	0.451639
Blood 4-acetamidobutanoate	rs721399	C	T	0.282	0.30626	0.01908	3.95e-58	-0.0103	0.02481	0.678193
Blood 4-acetamidobutanoate	rs7228099	C	T	0.564	0.09492	0.01761	3.61e-08	0.03397	0.02253	0.131747
Blood 5alpha-androstan-3beta,17beta-diol disulfate	rs10267212	C	T	0.3	0.11066	0.01849	1.66e-09	0.05053	0.02422	0.0369097
Blood 5alpha-androstan-3beta,17beta-diol disulfate	rs10278040	G	A	0.958	0.4752	0.042	1.17e-29	-0.0586	0.04754	0.217652
Blood 5alpha-androstan-3beta,17beta-diol disulfate	rs2547231	A	C	0.83	0.21644	0.02245	3.35e-22	0.01944	0.03025	0.520357
Blood 5alpha-androstan-3beta,17beta-diol disulfate	rs4149056	C	T	0.161	0.13627	0.02302	4e-09	0.00625	0.03065	0.838303
Blood 5-alpha-pregnan-3beta,20alpha-disulfate	rs10491431	A	C	0.15	0.26179	0.03893	1.59e-11	-0.02159	0.03157	0.494094
Blood 5-alpha-pregnan-3beta,20alpha-disulfate	rs296381	T	C	0.83	0.2106	0.03717	1.35e-08	0.0186	0.03048	0.541678
Blood 5-alpha-pregnan-3beta,20alpha-disulfate	rs4149081	A	G	0.179	0.22653	0.03631	5.22e-10	0.00205	0.02951	0.94472
Blood 5-oxoproline	rs12550729	T	C	0.923	0.65932	0.03002	5.97e-110	-0.00592	0.04096	0.885036
Blood acetylcarnitine	rs1171614	C	T	0.777	0.196	0.01967	3.38e-23	-0.01057	0.03271	0.746492
Blood acetylcarnitine	rs274567	T	C	0.371	0.11975	0.01701	2.85e-12	-0.01933	0.02308	0.40249
Blood alanine	rs10783792	T	A	0.144	0.08488	0.01277	3.13e-11	-0.01638	0.03095	0.596662
Blood alanine	rs12578760	T	C	0.145	0.07733	0.01275	1.36e-09	-0.01363	0.03107	0.660801
Blood alanine	rs1260326	T	C	0.361	0.10285	0.00977	7.4e-26	-0.06818	0.02282	0.00281192
Blood alanine	rs149191093	C	T	0.957	0.15248	0.02308	4.05e-11	0.0024	0.06238	0.969366
Blood alanine	rs2160387	T	C	0.597	0.06761	0.00914	1.49e-13	0.01579	0.02361	0.503628
Blood alanine	rs4554975	A	G	0.356	0.06749	0.00937	6.12e-13	0.00325	0.02241	0.884593
Blood albumin	rs11574452	C	A	0.967	0.26947	0.02873	1.86e-20	0.0213	0.05764	0.711735
Blood albumin	rs12500991	C	T	0.947	0.15543	0.02283	1.7e-11	0.06524	0.07737	0.399095
Blood albumin	rs144064722	A	G	0.975	0.25507	0.03275	1.38e-14	0.02907	0.08082	0.719102
Blood albumin	rs77021821	C	T	0.982	0.34265	0.03826	8.69e-19	0.04475	0.16335	0.784126
Blood albumin	rs78906559	C	T	0.946	0.14047	0.02268	9.2e-10	0.0285	0.05341	0.593532
Blood alpha-glutamyltyrosine	rs13105073	T	A	0.023	0.68916	0.12015	9.18e-09	-0.11762	0.08221	0.152538
Blood alpha-glutamyltyrosine	rs2881913	A	C	0.449	0.18464	0.03341	3.99e-08	-0.00813	0.02239	0.716566
Blood alpha-glutamyltyrosine	rs4351	G	A	0.527	0.25321	0.03303	1.17e-14	-0.03493	0.02242	0.119247
Blood alpha-hydroxyisovalerate	rs12141041	C	T	0.531	0.11677	0.01662	1.77e-12	0.03562	0.02242	0.112107
Blood alpha-hydroxyisovalerate	rs2403254	C	T	0.449	0.18836	0.01658	1.26e-30	0.02218	0.02287	0.332162
Blood alpha-hydroxyisovalerate	rs893971	G	A	0.412	0.09232	0.01687	4.05e-08	0.00706	0.02264	0.75523
Blood alpha-ketoglutarate	rs7036192	A	T	0.93	0.44959	0.08184	3.5e-08	0.03077	0.04655	0.508548
Blood androsterone sulfate	rs10278040	G	A	0.958	0.89866	0.03984	8.82e-113	-0.0586	0.04754	0.217652
Blood androsterone sulfate	rs182420	T	C	0.755	0.1319	0.01914	6.24e-12	0.01669	0.02607	0.5219
Blood androsterone sulfate	rs2404977	C	T	0.609	0.15476	0.01682	2.98e-20	0.03064	0.02267	0.176535
Blood androsterone sulfate	rs7785392	T	G	0.553	0.0986	0.01656	2.88e-09	0.05108	0.02234	0.0222064
Blood apolipoprotein A-I	rs113118892	T	C	0.011	0.3391	0.04988	1.61e-11	-0.09742	0.14323	0.496384
Blood apolipoprotein A-I	rs144064722	G	A	0.025	0.19282	0.03316	8.3e-09	-0.02907	0.08082	0.719102
Blood apolipoprotein A-I	rs1461729	G	A	0.862	0.08582	0.0151	1.77e-08	0.04032	0.03775	0.285552
Blood apolipoprotein A-I	rs174594	A	C	0.589	0.06815	0.00998	1.32e-11	-0.0121	0.02357	0.607817
Blood apolipoprotein A-I	rs1883025	C	T	0.806	0.07888	0.01316	2.86e-09	-0.04714	0.02554	0.0649181
Blood apolipoprotein A-I	rs247617	A	C	0.286	0.19318	0.01145	7.9e-63	-0.0181	0.02414	0.453554
Blood apolipoprotein A-I	rs261291	C	T	0.375	0.14183	0.01072	2.58e-39	0.04027	0.02334	0.0845377
Blood apolipoprotein A-I	rs261334	G	C	0.23	0.15359	0.01233	4.81e-35	-0.03044	0.02752	0.26862
Blood apolipoprotein A-I	rs4939873	T	G	0.054	0.12889	0.02298	2.7e-08	0.04795	0.08759	0.5841
Blood apolipoprotein A-I	rs5880	G	C	0.967	0.16998	0.02909	6.97e-09	0.09974	0.05523	0.070939
Blood apolipoprotein A-I	rs6494025	T	C	0.036	0.17958	0.02907	9.18e-10	0.10323	0.06358	0.104455
Blood apolipoprotein A-I	rs6507939	C	A	0.839	0.10754	0.01415	5.03e-14	0.02991	0.03165	0.34478
Blood apolipoprotein A-I	rs75835816	G	C	0.98	0.21385	0.03755	1.67e-08	0.03206	0.08458	0.704631
Blood apolipoprotein B	rs10056811	A	G	0.341	0.084	0.01035	1.35e-15	-0.02296	0.02349	0.328244
Blood apolipoprotein B	rs1081105	C	A	0.02	0.21102	0.03719	2.32e-08	0.03851	0.0699	0.581707
Blood apolipoprotein B	rs115849089	G	A	0.893	0.09253	0.01591	1.04e-08	-0.04809	0.03502	0.169624
Blood apolipoprotein B	rs11591147	G	T	0.969	0.40694	0.0328	2.5e-34	0.06981	0.08994	0.437621
Blood apolipoprotein B	rs1168041	C	T	0.723	0.068	0.01097	1.06e-09	0.0369	0.02433	0.129332
Blood apolipoprotein B	rs1260326	T	C	0.361	0.06569	0.01022	2.51e-10	-0.06818	0.02282	0.00281192
Blood apolipoprotein B	rs1367117	A	G	0.288	0.10537	0.01083	9.99e-22	-0.01007	0.02426	0.677996
Blood apolipoprotein B	rs142130958	G	A	0.894	0.19016	0.01595	7.78e-32	-0.01673	0.03468	0.629522
Blood apolipoprotein B	rs143341434	C	T	0.964	0.21074	0.02801	1.28e-13	0.06511	0.1292	0.614308
Blood apolipoprotein B	rs144064722	G	A	0.025	0.18825	0.03317	2.29e-08	-0.02907	0.08082	0.719102
Blood apolipoprotein B	rs150617279	T	A	0.89	0.10558	0.01662	3.97e-10	-0.01371	0.04241	0.746522
Blood apolipoprotein B	rs17395160	A	G	0.79	0.06949	0.01207	1.43e-08	0.00576	0.02704	0.831219
Blood apolipoprotein B	rs1883711	C	G	0.057	0.12838	0.02251	1.95e-08	-0.07188	0.06723	0.285003
Blood apolipoprotein B	rs207179	C	T	0.91	0.10683	0.01713	8.2e-10	-0.05705	0.03829	0.136217
Blood apolipoprotein B	rs2495477	A	G	0.581	0.05596	0.00996	3.14e-08	0.02079	0.02431	0.392527
Blood apolipoprotein B	rs2980875	A	G	0.516	0.06851	0.00983	6.68e-12	-0.0434	0.02234	0.0520213
Blood apolipoprotein B	rs3005923	G	A	0.972	0.24308	0.03174	4.73e-14	-0.0441	0.14532	0.761558
Blood apolipoprotein B	rs62123891	T	C	0.878	0.09781	0.01499	1.34e-10	0.01861	0.04227	0.659687
Blood apolipoprotein B	rs629301	T	G	0.78	0.08752	0.01185	3.56e-13	0.00619	0.02676	0.81716
Blood apolipoprotein B	rs635634	T	C	0.198	0.07226	0.01232	7.71e-09	-0.04088	0.02793	0.143181
Blood apolipoprotein B	rs6756629	G	A	0.922	0.1115	0.01828	1.9e-09	0.02823	0.0465	0.543824
Blood apolipoprotein B	rs7256200	T	G	0.153	0.16718	0.01361	1.15e-33	0.02949	0.03497	0.399065
Blood apolipoprotein B	rs7412	C	T	0.944	0.37957	0.02306	4.39e-59	0.00466	0.04168	0.910937
Blood apolipoprotein B	rs79915079	G	A	0.976	0.17784	0.03196	4.27e-08	-0.01014	0.07229	0.888396
Blood apolipoprotein B	rs9639389	A	C	0.481	0.05825	0.00983	5.42e-09	-0.00945	0.02219	0.670278
Blood apolipoprotein B	rs964184	G	C	0.139	0.1646	0.01417	2.58e-30	0.02274	0.03292	0.489744
Blood asparagine	rs2011069	A	G	0.37	0.2609	0.01933	1.56e-41	-0.02233	0.02304	0.332421
Blood asparagine	rs3017098	A	G	0.552	0.09858	0.01658	1.48e-09	0.01918	0.02242	0.392257
Blood aspartylphenylalanine	rs4351	G	A	0.525	0.20578	0.02261	1.24e-19	-0.03493	0.02242	0.119247
Blood betaine	rs16876394	T	C	0.899	0.24362	0.02725	1.49e-19	0.03132	0.03639	0.389441
Blood betaine	rs2851391	C	T	0.542	0.11088	0.0165	1.15e-11	-0.02768	0.02226	0.213722
Blood betaine	rs495360	C	A	0.503	0.11929	0.01883	2.4e-10	-0.04361	0.02227	0.050217
Blood betaine	rs567754	T	C	0.325	0.11376	0.01756	4.96e-11	-0.02022	0.02369	0.393287
Blood betaine	rs715	T	C	0.713	0.16025	0.01813	2.08e-19	-0.02001	0.02457	0.41524
Blood bilirubin (Z,Z)	rs11675254	A	G	0.089	0.20405	0.03103	5.81e-11	-0.04954	0.03788	0.190899
Blood bilirubin (Z,Z)	rs887829	T	C	0.327	0.46959	0.01792	2.15e-152	0.00384	0.02368	0.871212
Blood biliverdin	rs10170160	T	C	0.568	0.10674	0.018	2.71e-09	0.01299	0.02537	0.608636
Blood biliverdin	rs838705	A	G	0.613	0.1351	0.01828	1.23e-13	-0.03465	0.02291	0.130302
Blood biliverdin	rs887829	T	C	0.341	0.49132	0.01781	2.5e-168	0.00384	0.02368	0.871212
Blood bradykinin, des-arg(9)	rs2731672	C	T	0.743	0.29105	0.02928	2.76e-23	-0.01425	0.02585	0.581441
Blood bradykinin, des-arg(9)	rs4253311	G	A	0.513	0.30155	0.02072	3.56e-48	-0.02257	0.02233	0.312142
Blood bradykinin, des-arg(9)	rs5030062	C	A	0.385	0.15545	0.02165	5.94e-13	0.00618	0.02276	0.785867
Blood butyrylcarnitine	rs11065174	C	T	0.885	0.26545	0.02569	6e-25	0.04955	0.0345	0.150949
Blood butyrylcarnitine	rs11065202	C	T	0.418	0.50722	0.01564	1e-200	0.02279	0.02254	0.311912
Blood butyrylcarnitine	rs11611311	A	T	0.858	0.18777	0.02352	1.65e-15	-0.04007	0.03111	0.197697
Blood butyrylcarnitine	rs1171617	T	G	0.777	0.15037	0.01974	1.61e-14	0.01332	0.02631	0.612514
Blood butyrylcarnitine	rs1186055	C	A	0.706	0.14423	0.01803	1.3e-15	0.00233	0.02561	0.927423
Blood butyrylcarnitine	rs2469211	T	A	0.108	0.15121	0.02653	1.06e-08	0.03182	0.03564	0.371925
Blood butyrylcarnitine	rs274567	T	C	0.371	0.09971	0.01703	6.23e-09	-0.01933	0.02308	0.40249
Blood butyrylcarnitine	rs278136	C	T	0.766	0.11706	0.01943	1.96e-09	0.0086	0.02647	0.745136
Blood butyrylcarnitine	rs4556628	T	C	0.295	0.28726	0.01777	6.98e-58	0.01698	0.02447	0.487559
Blood carnitine	rs11183620	A	G	0.468	0.09165	0.0165	3e-08	-0.01016	0.02217	0.646898
Blood carnitine	rs11620955	G	A	0.523	0.09338	0.01648	1.63e-08	-0.0163	0.02238	0.466405
Blood carnitine	rs11620973	G	A	0.367	0.09674	0.01707	2.35e-08	-0.01089	0.02324	0.639487
Blood carnitine	rs12356193	A	G	0.836	0.37428	0.02186	3.69e-63	0.0321	0.02985	0.282146
Blood carnitine	rs12709393	T	G	0.629	0.10029	0.01703	6.41e-09	0.02118	0.02302	0.357449
Blood carnitine	rs13182512	T	A	0.619	0.09418	0.01695	3.36e-08	0.03387	0.02316	0.143558
Blood carnitine	rs1466788	G	A	0.593	0.13743	0.01671	3.05e-16	-0.00877	0.02285	0.701053
Blood carnitine	rs2114713	G	T	0.42	0.09265	0.01668	2.67e-08	0.02208	0.02253	0.327033
Blood carnitine	rs2279014	C	T	0.633	0.09488	0.01708	4.86e-08	0.02109	0.02345	0.368525
Blood carnitine	rs2396004	A	G	0.439	0.09031	0.01659	4.32e-08	-0.00358	0.02259	0.873971
Blood carnitine	rs3736438	G	T	0.611	0.10687	0.01687	3.19e-10	0.02015	0.0228	0.376806
Blood carnitine	rs419291	T	C	0.367	0.14946	0.01703	3.1e-18	-0.0184	0.02352	0.434056
Blood carnitine	rs4860022	C	T	0.664	0.10643	0.01742	9.6e-10	-0.02504	0.02357	0.287996
Blood carnitine	rs6479648	G	A	0.58	0.16054	0.01661	8.4e-22	-0.02688	0.02254	0.23303
Blood carnitine	rs6862024	G	A	0.631	0.10419	0.01705	8.99e-10	-0.01929	0.02346	0.410786
Blood carnitine	rs735315	T	C	0.494	0.09875	0.01646	1.87e-09	-0.00941	0.02225	0.672567
Blood carnitine	rs9842133	T	C	0.665	0.12384	0.01741	4.2e-12	0.01257	0.02383	0.597846
Blood cis-4-decenoyl carnitine	rs11161521	T	C	0.698	0.30035	0.01778	1.22e-63	-0.03719	0.02436	0.126736
Blood cis-4-decenoyl carnitine	rs8396	T	C	0.696	0.12769	0.01803	8.96e-13	0.01721	0.02428	0.478447
Blood citrate	rs170149	A	G	0.074	0.22941	0.03136	1.42e-13	0.02294	0.04331	0.596366
Blood citrate	rs6507399	G	A	0.329	0.09822	0.0175	1.7e-08	-0.00749	0.03056	0.806444
Blood citrate	rs807670	A	C	0.421	0.10173	0.01665	6.84e-10	0.0284	0.02291	0.215074
Blood citrate	rs835154	G	A	0.425	0.10529	0.01662	1.15e-10	-0.05271	0.02271	0.0202908
Blood citrate	rs868395	T	G	0.665	0.09777	0.01742	2.03e-08	-0.02193	0.02369	0.354536
Blood citrate	rs906749	A	G	0.716	0.10633	0.01823	1.08e-08	0.00471	0.02555	0.853749
Blood citrulline	rs10164524	G	A	0.322	0.10373	0.01763	1.06e-08	0.00583	0.0239	0.807296
Blood citrulline	rs1509820	A	G	0.53	0.09328	0.01652	1.75e-08	-0.00834	0.02245	0.710206
Blood citrulline	rs1935815	A	T	0.351	0.11268	0.01726	1.55e-10	-0.02812	0.0235	0.231517
Blood citrulline	rs682103	C	T	0.294	0.09748	0.01809	4.26e-08	-0.01402	0.02425	0.563299
Blood copper	rs1175550	G	A	0.748	0.19603	0.03168	5.03e-10	0.01724	0.02719	0.526039
Blood copper	rs2769264	G	T	0.267	0.28369	0.03082	2.63e-20	0.01024	0.0287	0.721262
Blood creatine	rs715	C	T	0.289	0.18495	0.01804	9.63e-25	0.02001	0.02457	0.41524
Blood creatinine	rs10265221	C	T	0.239	0.06862	0.01052	7.53e-11	0.04883	0.02497	0.0505121
Blood creatinine	rs1986734	T	C	0.559	0.06066	0.00961	3.04e-10	0.01785	0.02234	0.424384
Blood creatinine	rs2079742	C	T	0.178	0.09187	0.01229	8.61e-14	-0.00486	0.03249	0.881151
Blood creatinine	rs3119311	C	T	0.12	0.08472	0.01448	5.29e-09	-0.01654	0.03373	0.623933
Blood creatinine	rs6127099	A	T	0.722	0.05548	0.01002	3.28e-08	0.01778	0.02511	0.47874
Blood creatinine	rs61524473	C	T	0.259	0.08209	0.01023	1.21e-15	0.02858	0.0252	0.25681
Blood cysteine-glutathione disulfide	rs5760492	G	A	0.667	0.23397	0.03329	2.34e-12	0.04197	0.02384	0.078347
Blood decanoylcarnitine	rs2062541	A	G	0.614	0.09531	0.01694	2.89e-08	-0.00389	0.02263	0.863546
Blood decanoylcarnitine	rs4691536	A	G	0.369	0.10294	0.01709	1.62e-09	0.00191	0.02316	0.934274
Blood decanoylcarnitine	rs7552404	A	G	0.698	0.24415	0.01778	3.32e-43	-0.03876	0.0244	0.112238
Blood decanoylcarnitine	rs8396	T	C	0.697	0.23112	0.01778	8.69e-38	0.01721	0.02428	0.478447
Blood dehydroisoandrosterone sulfate (DHEA-S)	rs11761528	C	T	0.926	0.23606	0.03147	6.7e-14	-0.01912	0.03952	0.628516
Blood dehydroisoandrosterone sulfate (DHEA-S)	rs296396	C	T	0.835	0.15759	0.02217	1.17e-12	0.02075	0.03077	0.500109
Blood dihomo-linolenate (20:3n3 or n6)	rs6498540	A	G	0.704	0.11913	0.01801	2.55e-11	-0.01245	0.0243	0.608308
Blood dihomo-linolenate (20:3n3 or n6)	rs968567	T	C	0.18	0.20067	0.02135	2.14e-21	-0.00742	0.0303	0.806601
Blood epiandrosterone sulfate	rs10278040	G	A	0.958	0.73673	0.04018	3.65e-75	-0.0586	0.04754	0.217652
Blood epiandrosterone sulfate	rs2404977	C	T	0.609	0.13601	0.01686	9e-16	0.03064	0.02267	0.176535
Blood esterified cholesterol	rs1077835	G	A	0.25	0.09825	0.01404	4.06e-12	-0.02459	0.02721	0.366254
Blood esterified cholesterol	rs112032422	T	C	0.895	0.20867	0.01978	1.4e-25	-0.01564	0.03475	0.652647
Blood esterified cholesterol	rs11591147	G	T	0.971	0.41995	0.03625	1.63e-30	0.06981	0.08994	0.437621
Blood esterified cholesterol	rs144064722	G	A	0.026	0.26544	0.03794	4.11e-12	-0.02907	0.08082	0.719102
Blood esterified cholesterol	rs174547	T	C	0.598	0.07065	0.0124	1.63e-08	0.0011	0.02379	0.963177
Blood esterified cholesterol	rs3741298	C	T	0.23	0.08147	0.01445	2.29e-08	-0.00356	0.02777	0.898135
Blood esterified cholesterol	rs4075673	T	C	0.4	0.08335	0.0124	2.75e-11	-0.00841	0.02251	0.70857
Blood esterified cholesterol	rs629301	T	G	0.786	0.11747	0.01481	3.89e-15	0.00619	0.02676	0.81716
Blood esterified cholesterol	rs7412	C	T	0.943	0.40758	0.02595	1.14e-54	0.00466	0.04168	0.910937
Blood esterified cholesterol	rs79225634	T	C	0.352	0.09378	0.01272	2.78e-13	-0.02472	0.02336	0.289986
Blood estrone 3-sulfate	rs16956336	A	G	0.044	1.1351	0.20258	2.09e-08	0.05203	0.07471	0.486195
Blood free cholesterol	rs1077835	G	A	0.25	0.16142	0.01399	2.52e-30	-0.02459	0.02721	0.366254
Blood free cholesterol	rs115445558	G	C	0.916	0.12541	0.02189	1.33e-08	0.02429	0.04585	0.596319
Blood free cholesterol	rs11591147	G	T	0.971	0.45184	0.03622	3.45e-35	0.06981	0.08994	0.437621
Blood free cholesterol	rs11604424	C	T	0.243	0.0779	0.01417	4.92e-08	-0.00933	0.02669	0.726553
Blood free cholesterol	rs13392272	T	C	0.399	0.09863	0.0124	2.98e-15	-0.02807	0.02246	0.211282
Blood free cholesterol	rs142130958	G	A	0.894	0.22463	0.0197	1.1e-29	-0.01673	0.03468	0.629522
Blood free cholesterol	rs144064722	G	A	0.026	0.27103	0.03794	1.37e-12	-0.02907	0.08082	0.719102
Blood free cholesterol	rs629301	T	G	0.786	0.10104	0.01482	1.36e-11	0.00619	0.02676	0.81716
Blood free cholesterol	rs7412	C	T	0.943	0.28238	0.02607	6.14e-27	0.00466	0.04168	0.910937
Blood free cholesterol	rs79225634	T	C	0.352	0.08714	0.01273	1.1e-11	-0.02472	0.02336	0.289986
Blood gamma-glutamylglutamine	rs1260326	C	T	0.588	0.09715	0.01686	5.61e-09	0.06818	0.02282	0.00281192
Blood gamma-glutamylglutamine	rs1751956	T	G	0.865	0.13389	0.02427	2.35e-08	-0.0251	0.03256	0.440667
Blood gamma-glutamylglutamine	rs2657879	A	G	0.826	0.19247	0.02183	5.85e-19	0.04123	0.02893	0.154119
Blood gamma-glutamyltyrosine	rs12192718	A	T	0.141	0.13718	0.02415	2.1e-08	0.04735	0.03139	0.131418
Blood gamma-glutamyltyrosine	rs1512342	T	C	0.339	0.09927	0.01776	4.66e-08	-0.02374	0.02349	0.312226
Blood gamma-glutamyltyrosine	rs875740	A	C	0.666	0.10102	0.01783	6.35e-09	-0.00722	0.02332	0.756858
Blood gamma-glutamyltyrosine	rs956966	G	A	0.514	0.09442	0.01683	1.48e-08	-0.00975	0.02304	0.672064
Blood gamma-glutamyltyrosine	rs9940990	T	A	0.645	0.10157	0.01758	4.75e-09	-0.02397	0.0237	0.311837
Blood glucose	rs10466351	T	C	0.384	0.06746	0.00925	3.28e-13	-0.02236	0.02455	0.362386
Blood glucose	rs560887	C	T	0.699	0.12139	0.01026	3.41e-32	-0.03461	0.02429	0.154233
Blood glucose	rs878521	A	G	0.22	0.08803	0.01176	7.98e-14	-0.01425	0.02596	0.583191
Blood glutamine	rs11041816	A	G	0.556	0.04994	0.00909	4.09e-08	0.01262	0.02287	0.58113
Blood glutamine	rs12306007	T	C	0.14	0.07687	0.01302	3.63e-09	0.0061	0.03212	0.849468
Blood glutamine	rs1260326	C	T	0.639	0.06034	0.00986	9.87e-10	0.06818	0.02282	0.00281192
Blood glutamine	rs2657879	A	G	0.824	0.20883	0.01178	3.3e-70	0.04123	0.02893	0.154119
Blood glutamine	rs6729711	G	A	0.819	0.06605	0.0118	2.23e-08	0.00056	0.026	0.982951
Blood glutamine	rs7078003	T	C	0.196	0.07177	0.01138	2.96e-10	-0.01734	0.02974	0.559897
Blood glutaroyl carnitine	rs11085835	T	C	0.202	0.11771	0.02064	1.04e-08	0.05278	0.02752	0.0550669
Blood glutaroyl carnitine	rs13375749	T	C	0.78	0.21865	0.01988	2.8e-28	-0.00394	0.02683	0.883145
Blood glutaroyl carnitine	rs1981524	T	C	0.197	0.12338	0.02082	3.15e-09	-0.01971	0.02775	0.477624
Blood glutaroyl carnitine	rs2291449	G	A	0.086	0.18951	0.02952	1.44e-10	0.04307	0.03862	0.264713
Blood glutaroyl carnitine	rs246234	G	C	0.704	0.13865	0.01812	2.56e-14	-0.00065	0.02394	0.978273
Blood glutaroyl carnitine	rs6983929	T	C	0.465	0.15652	0.01654	1.44e-21	-0.0095	0.02215	0.66783
Blood glutaroyl carnitine	rs715	T	C	0.717	0.15174	0.01835	3.5e-16	-0.02001	0.02457	0.41524
Blood glutaroyl carnitine	rs8012	A	G	0.441	0.22857	0.0165	6.36e-45	-0.01005	0.02274	0.658416
Blood glutaroyl carnitine	rs8056893	C	A	0.266	0.21611	0.01861	2.23e-30	0.00242	0.02506	0.923133
Blood glycine	rs10083777	C	T	0.827	0.09961	0.01364	2.97e-13	-0.00612	0.03307	0.853278
Blood glycine	rs1047891	A	C	0.334	0.45797	0.01043	0	0.02	0.02463	0.416821
Blood glycine	rs13298772	C	T	0.053	0.27553	0.02295	3.74e-33	0.0399	0.05049	0.429338
Blood glycine	rs147007805	T	A	0.925	0.1134	0.01965	8.05e-09	0.07061	0.05061	0.162972
Blood glycine	rs1992855	C	T	0.41	0.06122	0.0105	5.6e-09	0.01645	0.02232	0.461156
Blood glycine	rs2169387	A	G	0.133	0.12561	0.01517	1.31e-16	-0.03043	0.03849	0.429157
Blood glycoproteins	rs10083777	C	T	0.827	0.09961	0.01364	2.97e-13	-0.00612	0.03307	0.853278
Blood glycoproteins	rs1047891	A	C	0.334	0.45797	0.01043	1e-200	0.02	0.02463	0.416821
Blood glycoproteins	rs10739110	T	C	0.39	0.0774	0.01127	6.65e-12	-0.02001	0.0229	0.382323
Blood glycoproteins	rs10932365	T	G	0.65	0.10208	0.01081	3.83e-21	0.02428	0.02304	0.292081
Blood glycoproteins	rs10932472	A	G	0.102	0.10393	0.01821	1.17e-08	-0.04585	0.0442	0.299596
Blood glycoproteins	rs10975159	A	T	0.045	0.21325	0.02497	1.42e-17	-0.06971	0.06299	0.268399
Blood glycoproteins	rs114210411	A	G	0.055	0.18663	0.02263	1.69e-16	0.08168	0.05341	0.126182
Blood glycoproteins	rs115546988	C	T	0.857	0.14649	0.01472	2.61e-23	0.01161	0.03423	0.734557
Blood glycoproteins	rs117474629	C	G	0.051	0.1704	0.02415	1.78e-12	0.0879	0.05706	0.123402
Blood glycoproteins	rs13298772	C	T	0.053	0.27553	0.02295	3.74e-33	0.0399	0.05049	0.429338
Blood glycoproteins	rs139728050	T	C	0.08	0.15337	0.01897	6.52e-16	0.0112	0.06718	0.867553
Blood glycoproteins	rs140360589	G	T	0.034	0.16987	0.02834	2.11e-09	-0.06645	0.07445	0.372108
Blood glycoproteins	rs1470498	T	C	0.8	0.07942	0.01375	7.86e-09	-0.01593	0.02788	0.567753
Blood glycoproteins	rs149877929	C	T	0.973	0.25049	0.03182	3.66e-15	-0.11079	0.08426	0.188565
Blood glycoproteins	rs1992855	C	T	0.41	0.06122	0.0105	5.6e-09	0.01645	0.02232	0.461156
Blood glycoproteins	rs2169387	A	G	0.133	0.12561	0.01517	1.31e-16	-0.03043	0.03849	0.429157
Blood glycoproteins	rs2282160	T	C	0.549	0.05914	0.01037	1.23e-08	0.01593	0.02236	0.476304
Blood glycoproteins	rs4508540	G	A	0.326	0.07303	0.01101	3.38e-11	-0.01675	0.02359	0.477729
Blood glycoproteins	rs56212035	A	G	0.065	0.11577	0.021	3.63e-08	0.01507	0.0426	0.723557
Blood glycoproteins	rs72930513	T	G	0.976	0.22193	0.03371	4.74e-11	0.02862	0.07952	0.718874
Blood glycoproteins	rs72949273	A	G	0.045	0.35264	0.02653	2.82e-40	-0.18347	0.12378	0.138274
Blood glycoproteins	rs74753815	C	A	0.219	0.13417	0.01246	5.2e-27	0.0245	0.02803	0.38195
Blood glycoproteins	rs7558276	G	T	0.958	0.15087	0.02584	5.44e-09	0.00593	0.07358	0.935776
Blood glycoproteins	rs7568719	T	C	0.464	0.12859	0.01032	1.28e-35	0.0032	0.02271	0.888045
Blood glycoproteins	rs7570368	C	A	0.81	0.07263	0.01315	3.42e-08	-0.00606	0.02809	0.829187
Blood glycoproteins	rs77785420	G	A	0.013	0.32263	0.04752	1.17e-11	-0.07518	0.0993	0.449025
Blood glycoproteins	rs78600267	G	T	0.038	0.1935	0.02699	7.87e-13	-0.15907	0.05596	0.00447553
Blood HDL diameter	rs1532085	A	G	0.405	0.2262	0.01025	3.26e-106	0.04273	0.02283	0.0612389
Blood HDL diameter	rs16940011	C	G	0.895	0.11206	0.01657	2.05e-11	-0.01588	0.03206	0.620243
Blood HDL diameter	rs174578	T	A	0.598	0.09663	0.01037	2.5e-20	-0.00712	0.02361	0.763037
Blood HDL diameter	rs1883025	C	T	0.806	0.07216	0.01288	2.78e-08	-0.04714	0.02554	0.0649181
Blood HDL diameter	rs247617	A	C	0.289	0.17344	0.01117	1.83e-53	-0.0181	0.02414	0.453554
Blood HDL diameter	rs6065904	G	A	0.767	0.17492	0.01198	1.73e-47	0.05848	0.02685	0.0294237
Blood HDL diameter	rs6507939	C	A	0.839	0.11242	0.01384	8.32e-16	0.02991	0.03165	0.34478
Blood HDL diameter	rs67053123	A	T	0.147	0.10328	0.01435	9.82e-13	0.0709	0.03425	0.0384597
Blood HDL diameter	rs7412	T	C	0.056	0.14017	0.0244	1.25e-08	-0.00466	0.04168	0.910937
Blood HDL diameter	rs75551077	C	G	0.086	0.13549	0.0181	1.2e-13	0.04588	0.03709	0.216073
Blood hexadecanedioate	rs1871395	G	A	0.167	0.35085	0.02318	1.65e-52	0.00468	0.03042	0.877807
Blood hexadecanedioate	rs4149032	C	T	0.669	0.18146	0.01858	9.88e-23	-0.00752	0.02378	0.751952
Blood hexadecanedioate	rs6663731	A	T	0.882	0.17843	0.02724	5.49e-11	-0.01092	0.03371	0.745853
Blood hexanoylcarnitine	rs11161521	T	C	0.698	0.37174	0.01745	6.42e-100	-0.03719	0.02436	0.126736
Blood hexanoylcarnitine	rs1171615	T	C	0.778	0.1316	0.01979	4.05e-11	-0.01031	0.03269	0.752404
Blood hexanoylcarnitine	rs2070630	G	C	0.705	0.11151	0.01805	6.76e-10	0.02221	0.02462	0.36714
Blood hexanoylcarnitine	rs272869	A	G	0.371	0.11564	0.01704	1.4e-11	-0.01917	0.02305	0.405561
Blood histidine	rs1801020	G	A	0.728	0.07539	0.01144	5.83e-11	-0.01342	0.02592	0.604756
Blood histidine	rs1998848	A	G	0.054	0.14104	0.02252	4.91e-10	0.08629	0.12056	0.474162
Blood histidine	rs3733402	A	G	0.568	0.08015	0.01027	9.14e-15	-0.01902	0.02246	0.397075
Blood histidine	rs73216231	T	A	0.118	0.11855	0.0158	8.94e-14	0.05941	0.03226	0.065573
Blood histidine	rs7954638	C	A	0.518	0.07975	0.01019	7.25e-15	-0.01068	0.02253	0.635577
Blood homocitrulline	rs8101881	T	C	0.613	0.19082	0.0229	1.43e-16	0.00107	0.02285	0.962752
Blood hydroxyisovaleroyl carnitine	rs2270968	T	G	0.263	0.18168	0.0219	1.31e-16	0.0087	0.0249	0.72687
Blood hydroxyisovaleroyl carnitine	rs274570	T	C	0.296	0.12827	0.02119	1.78e-09	-0.02037	0.02429	0.401668
Blood indolepropionate	rs1394678	C	T	0.721	0.17031	0.01828	1.7e-20	0.01337	0.02535	0.59804
Blood inosine	rs494562	G	A	0.101	0.32001	0.04521	1.34e-12	-0.01891	0.03704	0.609687
Blood isobutyrylcarnitine	rs2065396	C	G	0.329	0.16942	0.01743	2.77e-22	-0.03837	0.02438	0.115497
Blood isobutyrylcarnitine	rs2404602	A	G	0.44	0.11901	0.01654	3.56e-13	0.01506	0.02242	0.501876
Blood isobutyrylcarnitine	rs662138	C	G	0.832	0.32037	0.02172	4.98e-49	-0.00949	0.02947	0.747335
Blood isovalerylcarnitine	rs11950562	A	C	0.523	0.21883	0.01632	2.31e-41	0.01999	0.02231	0.370187
Blood isovalerylcarnitine	rs2079239	G	A	0.962	0.23998	0.04317	2.87e-08	0.0275	0.05611	0.624024
Blood isovalerylcarnitine	rs2291449	G	A	0.086	0.16223	0.02929	2.35e-08	0.04307	0.03862	0.264713
Blood isovalerylcarnitine	rs9635324	A	G	0.608	0.20871	0.01672	1.89e-35	-0.03549	0.02273	0.118506
Blood kynurenine	rs10085935	C	T	0.622	0.10267	0.01695	3.33e-09	-0.01059	0.02295	0.644541
Blood kynurenine	rs16924894	A	T	0.024	0.60797	0.10905	2.33e-08	-0.02894	0.07605	0.703517
Blood kynurenine	rs3184504	T	C	0.485	0.14372	0.0164	6.05e-18	-0.03074	0.02217	0.165573
Blood kynurenine	rs8051149	A	G	0.213	0.20626	0.01999	9.07e-26	0.00736	0.02514	0.769606
Blood leucine	rs10923016	A	G	0.619	0.09978	0.01694	2.88e-09	-0.04843	0.02279	0.0335755
Blood leucine	rs1440581	C	T	0.541	0.14813	0.01646	1.44e-19	0.01679	0.0223	0.451639
Blood leucine	rs2713737	G	A	0.56	0.11396	0.01899	1.97e-09	-0.03504	0.02263	0.121477
Blood leucine	rs6735596	C	A	0.373	0.09829	0.01701	1.15e-08	-0.01916	0.02309	0.40655
Blood leucine	rs6737109	T	C	0.576	0.09437	0.01665	1.45e-08	0.03248	0.02314	0.160401
Blood leucine	rs6820011	G	T	0.485	0.09331	0.01647	1.18e-08	-0.02157	0.02266	0.341145
Blood leucine	rs6820313	T	G	0.517	0.08967	0.01647	4.65e-08	0.03944	0.02243	0.0787228
Blood leucine	rs7584842	C	T	0.462	0.09354	0.01651	1.89e-08	-0.02163	0.0224	0.334258
Blood leucine	rs7647029	A	G	0.648	0.10145	0.01723	1.02e-08	-0.03329	0.02332	0.153475
Blood leucine	rs7740614	G	A	0.516	0.08967	0.01647	4.75e-08	0.02169	0.02228	0.330355
Blood leucine	rs9541214	C	T	0.347	0.09605	0.01729	3.4e-08	0.02238	0.02341	0.339238
Blood leucylalanine	rs4351	G	A	0.525	0.25899	0.02675	3.64e-22	-0.03493	0.02242	0.119247
Blood leucylalanine	rs651007	C	T	0.791	0.204	0.03319	9.58e-10	0.03039	0.02693	0.259207
Blood levulinate (4-oxovalerate)	rs13278849	G	A	0.27	0.12765	0.01964	2.79e-11	0.01568	0.02542	0.537405
Blood levulinate (4-oxovalerate)	rs711995	T	C	0.448	0.09973	0.01755	2.7e-08	0.00232	0.02235	0.917381
Blood mannose	rs1260326	C	T	0.591	0.30022	0.01641	1.3e-77	0.06818	0.02282	0.00281192
Blood methionine	rs320485	T	C	0.132	0.13431	0.02429	4.97e-08	0.07668	0.03256	0.0185147
Blood methylcysteine	rs7061710	C	G	0.228	0.23528	0.03168	7.52e-14	-0.00434	0.02694	0.87195
Blood myo-inositol	rs4788439	C	T	0.923	0.21956	0.03079	6.59e-13	-0.10644	0.04222	0.0116895
Blood myo-inositol	rs4808136	A	G	0.339	0.12726	0.01735	5.42e-14	-0.00316	0.0234	0.892407
Blood N-(2-furoyl)glycine	rs2277503	A	G	0.05	0.76049	0.13777	3.43e-08	-0.07618	0.05131	0.137627
Blood N-[3-(2-Oxopyrrolidin-1-yl)propyl]acetamide	rs1005390	T	G	0.8	0.15746	0.02051	2.5e-14	0.00653	0.02773	0.813859
Blood N-[3-(2-Oxopyrrolidin-1-yl)propyl]acetamide	rs11101730	T	A	0.059	0.25438	0.03496	3.28e-13	-0.00452	0.04402	0.918132
Blood N-[3-(2-Oxopyrrolidin-1-yl)propyl]acetamide	rs12602901	G	C	0.828	0.23465	0.02168	1.15e-26	0.02454	0.02929	0.402185
Blood N-[3-(2-Oxopyrrolidin-1-yl)propyl]acetamide	rs662138	C	G	0.831	0.21334	0.02183	1.04e-22	-0.00949	0.02947	0.747335
Blood N-[3-(2-Oxopyrrolidin-1-yl)propyl]acetamide	rs920812	T	C	0.326	0.1032	0.01754	4.1e-09	-0.03956	0.02432	0.103808
Blood N2,N2-dimethylguanosine	rs7203065	T	G	0.393	0.12362	0.0206	2e-09	-0.04608	0.02356	0.0504459
Blood N2,N2-dimethylguanosine	rs7749940	A	C	0.374	0.11939	0.02081	8.3e-09	-0.02245	0.02307	0.330473
Blood N-acetylcarnosine	rs6804368	A	G	0.571	0.16493	0.01791	8.17e-21	0.0317	0.02233	0.155726
Blood N-acetylcarnosine	rs7775554	A	C	0.528	0.14081	0.01779	1.35e-15	-0.01071	0.02217	0.628985
Blood N-acetylcarnosine	rs8002180	C	T	0.28	0.19644	0.01973	8.23e-23	0.02887	0.02445	0.23773
Blood N-acetylglycine	rs2370998	G	A	0.43	0.09706	0.01739	3.28e-08	0.01289	0.02305	0.575999
Blood N-acetylglycine	rs715	C	T	0.29	0.29787	0.01866	6.66e-58	0.02001	0.02457	0.41524
Blood N-acetylglycine	rs7948073	G	T	0.43	0.10116	0.01739	4.6e-09	-0.0115	0.02268	0.612034
Blood N-acetylornithine	rs2421096	T	C	0.094	0.17082	0.02854	2.11e-09	0.00186	0.03841	0.961311
Blood N-acetylornithine	rs2685277	C	G	0.86	0.29238	0.04815	1.1e-09	0.0044	0.03166	0.889488
Blood N-acetylornithine	rs6546815	T	A	0.13	0.1443	0.02484	4.6e-09	-0.02137	0.0326	0.512195
Blood N-acetylornithine	rs7573275	G	A	0.726	0.62091	0.01726	1e-200	-0.03227	0.02502	0.197181
Blood octadecanedioate	rs12829704	G	A	0.807	0.20052	0.02148	9.49e-21	-0.00331	0.02877	0.90837
Blood octadecanedioate	rs2108622	C	T	0.712	0.1059	0.01879	1.2e-08	-0.01135	0.02451	0.64336
Blood octanoylcarnitine	rs7552404	A	G	0.698	0.32761	0.01757	1.27e-77	-0.03876	0.0244	0.112238
Blood octanoylcarnitine	rs8396	T	C	0.697	0.20744	0.01779	1.38e-31	0.01721	0.02428	0.478447
Blood octanoylcarnitine	rs924135	T	A	0.616	0.10401	0.01692	1.09e-09	-0.0034	0.02263	0.880416
Blood O-sulfo-L-tyrosine	rs6151429	C	T	0.071	0.27241	0.03205	6.51e-18	-0.08992	0.04176	0.0313014
Blood O-sulfo-L-tyrosine	rs651007	C	T	0.799	0.13035	0.02058	2.78e-10	0.03039	0.02693	0.259207
Blood palmitoyl sphingomyelin	rs445925	G	A	0.921	0.20944	0.03491	1.97e-09	-0.01353	0.03617	0.708349
Blood palmitoyl sphingomyelin	rs633695	G	A	0.282	0.10154	0.01828	2.47e-08	-0.0224	0.02444	0.359389
Blood phenylalanylserine	rs12266302	C	A	0.045	0.45412	0.08305	4.71e-08	-0.01046	0.05613	0.852104
Blood phenylalanylserine	rs4362	T	C	0.528	0.26964	0.0282	1.37e-21	-0.0333	0.0223	0.135444
Blood phenyllactate (PLA)	rs4784054	A	G	0.106	0.28436	0.03015	2.31e-21	-0.02146	0.03752	0.567264
Blood phosphatidylcholine and other cholines	rs1077835	G	A	0.251	0.17826	0.01394	5.91e-37	-0.02459	0.02721	0.366254
[truncated: 5,804 more rows]

[truncated: 12 more sheets: Supp. Table B3, Supp. Table B4, Supp. Table B5, Supp. Table B6, Supp. Table B7, Supp. Table C1, Supp. Table C2, Supp. Table C3, Supp. Table C4, Supp. Table C5, Supp. Table C6, Supp. Table C7]
